# Supplementary material for: Feasibility of screening for critical congenital heart disease using pulse oximetry in Indonesia
Source: BMC Pediatr. 2022 Jun 27;22:369. doi: 10.1186/s12887-022-03404-0 (PMC9235153; doi:10.1186/s12887-022-03404-0)
Supplement: Supplementary file 1 — Additional file 1. [file 12887_2022_3404_MOESM1_ESM.xlsx]

## Sheet: Sheet1
No														Skiring 1							Kesimpulan	Kode	Lolos	1
	Kode RS	Jenis Kelamin	Kode Jenis Kelamin	Tanggal pemeriksaan	Jenis Persalinan	Kode Persealinan	APGAR 5	APGAR 10	Diagnosis	Ekhokardiografi	PJB Kritis	Alat Oksimteri	Kode Pemeriksaan	Umur bayi (jam)	Saturasi tangan kanan	Nadi tangan kanan	Saturasi Kaki	Nadi Kaki	Perbedaan saturasi tangan dan kaki	Hasil			Gagal	0
1	1	Laki laki	1	20/07/21	SC	2	7	8	BBLC CB SMK SC a/i Fetal compromised		0	1	2	34	96	130	96	132	0	Lolos	Lolos	1
2	1	Laki laki	1	17/07/21	SC	2	2	6	BBLR CB SMK SC a/i fetal distress, respiratory distress due to mother GA, eklampsia, riwayat SC 2x		0	1	2	26	96	115	97	122	1	Lolos	Lolos	1
3	1	Laki laki	1	17/07/21	SC	2	8	8	BBLC CB SMK SC a/i re SC preeklampsia superimposed, ISK asimptomatik		0	1	2	36	98	119	98	113	0	Lolos	Lolos	1
4	1	Perempuan	2	17/07/21	Spontan	1	9	10	BBLC CB SMK Ibu dengan ca mamame dextra post masteidektomi		0	1	2	27	95	113	95	115	0	Lolos	Lolos	1
5	1	Perempuan	2	17/07/21	Spontan	1	8	9	BBLC CB SMK, BDP, Ibu dengan discarded COVID-19, anemia mikrositik hipokromik		0	1	2	31	96	106	95	108	1	Lolos	Lolos	1
6	1	Laki Laki	1	23/07/21	Spontan	1	7	9	BBLC CB SMK ibu dengan anemia dan myoma uteri		0	1	2	43	100	105	99	95	1	Lolos	Lolos	1
7	1	Perempuan	2	23/07/21	SC	2	3	5	BBLR CB SMK neonatal asfiksia, SC a/i tali pusat menumbung, Ibu PEB Superimposed, HMD, ibu dengan DM tipe 2, diabetic retinopati, riwayat TB, obese grade III, Ibu dengan GA		0	1	2	45	100	93	100	92	0	Lolos	Lolos	1
8	1	Laki laki	1	26/07/21	SC	2	7	8	BBLC CB SMK SC A/I re SC dengan pembukaan kala 1 fase laten, respiratory distress		0	1	2	49	100	138	98	140	2	Lolos	Lolos	1
9	1	Laki laki	1	26/07/21	SC	2	9	10	BBLC CB SMK SC a/i placenta previa totalis, placenta akreta, riwayat SC		0	1	2	70	97	161	98	168	1	Lolos	Lolos	1
10	1	Laki laki	1	26/07/21	SC	2	8	9	BBLC CB SMK, SC a/i plasenta previa totalis, respiratory distress ec mothers's anesthesia		0	1	2	98	96	127	97	125	1	Lolos	Lolos	1
11	1	Perempuan	2	31/07/21	SC	2	8	9	BBLC CB SMK SC ai ibu HNP re SC dengan vakum		0	1	2	47	100	100	99	110	1	Lolos	Lolos	1
12	1	Perempuan	2	31/07/21	SC	2	5	8	BBLC CB SMK SC ibu dengan NYHA II, respiartory distress ec infant affected by GA		0	1	2	44	99	150	99	145	0	Lolos	Lolos	1
13	1	Laki laki	1	31/07/21	SC	2	8	9	BBLC CB SMK SC ai post ORIF ai pathological fracture of the right femur, epilepsi		0	1	2	24	100	105	99	113	1	Lolos	Lolos	1
14	1	Laki laki	1	2021-01-07	SC	2	8	9	BBLR CB SMK ai ibu re SC Obese grade III, riwayat asma tidak dalam serangan		0	1	2	40	100	115	99	112	1	Lolos	Lolos	1
15	1	Laki laki	1	2021-02-08	SC	2	9	10	BBLC CB SMK SC ai re SC+MOW		0	1	2	46	96	110	97	115	1	Lolos	Lolos	1
16	1	Perempuan	2	2021-02-08	SC	2	9	10	BBLC CB SMK SC ai ibu susp DKP		0	1	2	69	95	150	95	160	0	Lolos	Lolos	1
17	1	Laki laki	1	2021-02-08	Spontan	1	8	9	BLC CB SMK Spontan ibu probable covid derajat ringan, preeklampsia, DM, Susp meconium aspiration syndrome dd neonatal pneumonia, susp covid, infant of diabetic mother	Small secundum ASD	0	1	2	156	95	145	96	140	1	Lolos	Lolos	1
18	1	Perempuan	2	2021-04-08	VE	3	8	9	BBLR CB SMK VE ai kala II memanjang+ caput succadenium		0	1	2	26	98	110	98	115	0	Lolos	Lolos	1
19	2	Laki laki	1	2021-05-08	Spontan	1	8	9	BBLC CB SMK		0	0	2	30	95	78	95	76	0	Lolos	Lolos	1
20	2	Laki laki	1	2021-06-08	Spontan	1	8	9	BBLC CB SMK		0	0	2	33	99	95	99	96	1	Lolos	Lolos	1
21	2	Laki laki	1	2021-05-08	Spontan	1	7	9	BBLR KB KMK SPT		0	0	2	27	98	113	98	115	0	Lolos	Lolos	1
22	2	Laki laki	1	2021-05-08	Spontan	1	8	9	BBLC CB SMK		0	0	1	23	98	86	96	74	2	Lolos	Lolos	1
23	2	Laki laki	1	2021-05-08	SC	2	7	9	BBLC CB SMK SC ai induksi gagal dengan air ketuban keruh		0	0	2	41	98	80	98	78	0	Lolos	Lolos	1
24	2	Perempuan	2	2021-05-08	Spontan	1	7	9	BBLR CB KMK IUGR PEB		0	0	2	24	96	120	96	108	0	Lolos	Lolos	1
25	2	Laki laki	1	2021-05-08	Spontan	1	8	9	BBLC CB SMK Spontan		0	0	2	25	95	133	97	130	2	Lolos	Lolos	1
26	2	Laki laki	1	2021-05-08	Spontan	1	8	9	BBLC CB SMK SPT		0	0	2	32	95	120	96	115	1	Lolos	Lolos	1
27	2	Perempuan	2	2021-05-08	Spontan	1	8	9	BBLR CB SMK SPT		0	0	2	28	98	75	98	76	0	Lolos	Lolos	1
28	1	Perempuan	2	2021-05-08	SC	2	6	7	BBLR CB SMK SC ai fetal distress probable covid, sups neonatal pneumonia		0	1	2	296	98	120	98	125	0	Lolos	Lolos	1
29	2	Laki laki	1	2021-06-08	SC	2	8	9	BBLR CB SMK SC ai re SC		0	0	2	33	98	112	97	115	1	Lolos	Lolos	1
30	2	Laki laki	1	2021-06-08	SC	2	8	9	BBLC CB SMK SC ai oligo		0	0	1	6	99	105	99	106	0	Lolos	Lolos	1
31	3	Perempuan	2	2021-06-08	SC	2	3	8	BBLC CB SMK SC ai oligo+presbo asfiksia		0	1	2	50	97	173	97	169	0	Lolos	Lolos	1
32	3	Laki laki	1	2021-06-08	SC	2	9	10	BBLC CB SMK ai KPD		0	1	2	28	96	133	97	134	1	Lolos	Lolos	1
33	3	Laki laki	1	2021-06-08	VE	3	7	9	BBLC CB SMK VE, asfiksia ringan		0	1	1	8	99	132	99	130	0	Lolos	Lolos	1
34	3	Perempuan	2	2021-06-08	Spontan	1	8	9	BBLC CB SMK Spontan		0	1	2	26	98	115	98	116	0	Lolos	Lolos	1
35	3	Perempuan	2	2021-06-08	SC	2	7	9	BBLC CB SMK SC ai re Sc		0	1	2	56	99	150	97	156	2	Lolos	Lolos	1
36	3	Laki laki	1	2021-06-08	Spontan	1	9	10	BBLC CB SMK		0	1	2	28	97	124	95	114	2	Lolos	Lolos	1
37	3	Laki laki	1	2021-06-08	Spontan	1	9	10	BBLC CB SMK		0	1	2	40	95	107	96	105	1	Lolos	Lolos	1
38	3	Perempuan	2	2021-06-08	SC	2	8	9	BBLC CB SMK SC Kala II tak maju		0	1	1	23	98	111	97	133	1	Lolos	Lolos	1
39	3	Laki Laki	1	2021-06-08	SC	2	9	10	BBLC CB SMK SC ai re SC		0	1	2	26	97	134	98	133	1	Lolos	Lolos	1
40	3	Perempuan	2	2021-06-08	SC	2	9	10	BBLC CB SMK SC ai KPD, Ketuban Keruh		0	1	1	17	100	125	97	107	3	Lolos	Lolos	1
41	3	Perempuan	2	2021-06-08	SC	2	9	10	BBLC CB SMK SC ia re SC		0	1	2	31	99	142	98	138	1	Lolos	Lolos	1
42	3	Perempuan	2	2021-06-08	SC	2	2	8	BBLC CB SMK SC ai BPD + Ketuban rembes		0	1	1	5	98	132	99	132	1	Lolos	Lolos	1
43	3	Perempuan	2	2021-07-08	SC	2	9	10	BBLC CB SMK SC ai kala II tak maju		0	1	2	45	97	142	98	112	1	Lolos	Lolos	1
44	3	Perempuan	2	2021-07-08	SC	2	3	10	BBLC CB SMK SC ai BPD+ketumban rembes		0	1	2	29	100	110	100	107	0	Lolos	Lolos	1
45	1	Perempuan	2	2021-07-08	SC	2	8	9	BBLC KB SMK Ai Susp placenta akreta riwayat SC		0	1	2	53	100	117	100	115	0	Lolos	Lolos	1
46	2	Laki laki	1	2021-07-08	Spontan	1	8	9	BBLC CB SMK Spontan		0	0	2	40	99	135	99	132	0	Lolos	Lolos	1
47	2	Perempuan	2	2021-07-08	Spontan	1	7	9	BBLC CB SMK Spontan dengan ibu IgG SARS COV 2 Reaktif		0	0	2	27	97	132	98	118	1	Lolos	Lolos	1
48	1	Laki Laki	1	2021-09-08	SC	2	5	8	BBLC CB SMK SC ai letak lintang oligohidramion		0	1	1	20	99	120	98	117	1	Lolos	Lolos	1
49	1	Perempuan	2	2021-09-08	SC	2	8	9	BBLC CB SMK SC ai Ibu re SC		0	1	2	47	99	123	99	120	0	Lolos	Lolos	1
50	2	Laki Laki	1	2021-09-08	SC	2	8	9	BBLC CB SMK SC ai oligohidramion DKP		0	0	2	30	99	78	98	92	1	Lolos	Lolos	1
51	2	Laki laki	1	2021-09-08	Spontan	1	8	9	BBLC CB SMK Spontan		0	0	1	20	99	97	99	141	2	Lolos	Lolos	1
52	2	Laki laki	1	2021-09-08	SC	2	8	9	BBLC CN SMK SC ai APS		0	0	2	37	98	88	98	92	0	Lolos	Lolos	1
53	2	Laki laki	1	2021-09-08	SC	2	8	9	BBLC CB SMK SC ai re SC		0	0	2	44	99	102	98	122	1	Lolos	Lolos	1
54	2	Laki laki	1	2021-09-08	SC	2	8	9	BBLC CB SMK SC ai oligohidramion H2		0	0	2	51	98	78	99	102	1	Lolos	Lolos	1
55	3	Laki laki	1	2021-09-08	SC	2	9	10	BBLC CB SMK SC ai re SC		0	1	2	27	100	135	98	117	2	Lolos	Lolos	1
56	3	Perempuan	2	2021-09-08	Spontan	1	9	10	BBLC CB SMK		0	1	1	12	98	170	98	130	0	Lolos	Lolos	1
57	3	Laki laki	1	2021-09-08	SC	2	9	10	BBLC CB SMK SC ai malposisi		0	1	1	21	100	132	99	130	1	Lolos	Lolos	1
58	3	Perempuan	2	2021-09-08	SC	2	9	10	BBLC CB SMK SC ai PAP+PLR		0	1	2	37	98	127	99	130	1	Lolos	Lolos	1
59	3	Perempuan	2	2021-09-08	Spontan	1	9	10	BBLC CB SMK spontan		0	1	2	36	99	131	98	109	1	Lolos	Lolos	1
60	1	Laki laki	1	2021-10-08	SC	2	5	8	BBLC CB SMK SC ai letak lintang , oligohidramion, KPD 5 jam, hipoalbminemia		0	1	2	50	96	120	96	112	0	Lolos	Lolos	1
61	3	Laki laki	1	2021-10-08	Spontan	1	9	10	BBLC CB SMK SPT		0	1	2	29	96	120	96	124	0	Lolos	Lolos	1
62	3	Perempuan	2	2021-10-08	VE	3	9	10	BBLC CB SMK VE		0	1	2	31	96	101	97	108	1	Lolos	Lolos	1
63	2	Perempuan	2	2021-11-08	SC	2	8	9	BBLC CB SMK SC ai presentasi bokong, KPD dengan preeklampsia		0	0	2	26	99	80	98	86	1	Lolos	Lolos	1
64	2	Perempuan	2	2021-11-08	SC	2	8	10	BBLC CB SMK SC ai presentasi bokong, dengan hipertensi kronis		0	0	2	24	96	101	96	105	0	Lolos	Lolos	1
65	1	Laki laki	1	2021-12-08	Spontan	1	8	9	BBLC CB SMK Spontan dari ibu dengan toxo selesai terapi dengan makrosefali		0	1	2	31	100	140	99	138	1	Lolos	Lolos	1
66	2	Perempuan	2	2021-12-08	SC	2	8	9	BBLC CB SMK SC ai re SC		0	0	2	32	99	120	98	117	1	Lolos	Lolos	1
67	2	Perempuan	2	2021-12-08	Spontan	1	8	9	BBLC CB SMK Spontan dengan gestational hipertensi		0	0	2	34	98	76	99	78	1	Lolos	Lolos	1
68	2	Perempuan	2	2021-12-08	SC	2	9	10	BBLC CB SMK SC ai re SC		0	0	1	23	98	139	99	138	1	Lolos	Lolos	1
69	2	Perempuan	2	2021-12-08	SC	2	8	9	BBLC CB SMK SC ai re SC letak lintang, KPD 2 JAM		0	0	2	24	99	130	99	132	0	Lolos	Lolos	1
70	3	Laki laki	1	2021-12-08	Spontan	1	9	10	BBLC CB SMK Spontan		0	1	2	28	99	132	98	128	1	Lolos	Lolos	1
71	3	Laki laki	1	2021-12-08	Spontan	1	9	10	BBLC CB SMK Spontan		0	1	2	26	100	144	100	134	0	Lolos	Lolos	1
72	3	Laki laki	1	2021-12-08	Spontan	1	9	10	BBLC CB SMK Spontan		0	1	2	27	96	122	96	130	0	Lolos	Lolos	1
73	3	Laki laki	1	2021-12-08	SC	2	9	10	BBLC CB SMK SC ai presbo		0	1	2	48	97	130	98	128	1	Lolos	Lolos	1
74	3	Perempuan	2	2021-12-08	SC	2	9	10	BBLC CB SMK SC ai fetal compromised		0	1	2	48	97	139	100	155	3	Lolos	Lolos	1
75	3	Laki laki	1	2021-12-08	Spontan	1	9	10	BBLC CB SMK Spontan		0	1	2	25	96	110	99	120	3	Lolos	Lolos	1
76	3	Laki laki	1	2021-12-08	SC	2	9	10	BBLC CB SMK SC ai KPD+malposisi		0	1	2	54	97	138	100	132	3	Lolos	Lolos	1
77	3	Perempuan	2	2021-12-08	Spontan	1	9	10	BBLC CB SMK Spontan		0	1	2	40	99	139	98	130	1	Lolos	Lolos	1
78	3	Laki laki	1	2021-12-08	SC	2	8	9	BBLC CB SM SC ai letak lintang PPT		0	1	2	38	100	140	99	138	1	Lolos	Lolos	1
79	3	Laki laki	1	2021-12-08	SC	2	9	10	BBLC CB SMK SC ai KPD, DJJ ireegular		0	1	2	27	97	102	99	128	2	Lolos	Lolos	1
80	3	Laki laki	1	13/8/2021	Spontan	1	9	10	BBLC CB SMK Spontan		0	1	2	32	97	134	97	124	0	Lolos	Lolos	1
81	3	Perempuan	2	13/8/2021	Spontan	1	9	10	BBLC CB SMK Spontan		0	1	2	40	99	130	99	128	0	Lolos	Lolos	1
82	2	Laki laki	1	2021-12-08	Spontan	1			BBLR CB SMK	PPHN, ASD kecil, PDA kecil	0	0	2	41	90	140	92	151	2	Tidak Lolos	Lolos	1
83	3	Laki laki	1	13/8/2021	SC	2	9	10	BBLC CB SMK SC ai re SC dengan Hipertensi Kronis		0	1	2	31	99	120	98	121	1	Lolos	Lolos	1
84	3	Perempuan	2	2021-12-08	SC	2	9	10	BBLC CB SMK SC ai KPD inpartu fase aktif		0	1	1	19	99	122	99	124	0	Lolos	Lolos	1
85	3	Laki Laki	1	13/8/2021	Spontan	1	9	10	BBLC CB SMK SPT		0	1	2	36	98	120	97	115	1	Lolos	Lolos	1
86	3	Perempuan	2	13/8/2021	SC	2	9	10	BBLC CB SMK SC ai hipertensi dalam kehamilan, PE		0	1	2	30	100	120	99	140	1	Lolos	Lolos	1
87	1	Perempuan	2	14/8/2021	SC	2	7	9	BBLC CB SMK SC ai Gemeli I , MCDA, CTEV Bilateral		0	1	2	28	98	131	99	128	1	Lolos	Lolos	1
88	1	Laki laki	1	14/8/2021	Spontan	1	7	9	BBLC KB SMK spontan dengan janin hidronefrosis dextra		0	1	1	19	100	140	99	138	1	Lolos	Lolos	1
89	2	Laki laki	1	14/8/2021	SC	2	8	9	BBLC CB SMK SC ai janin besar		0	0	2	33	97	126	98	124	1	Lolos	Lolos	1
90	2	Laki laki	1	14/8/2021	Spontan	1	6	8	BBLC CB SMK Spontan		0	0	1	17	97	136	97	138	0	Lolos	Lolos	1
91	2	Laki laki	1	14/8/2021	SC	2	8	9	BBLC CB SMK SC ai re SC		0	0	2	32	97	126	97	129	0	Lolos	Lolos	1
92	2	Perempuan	2	14/8/2021	SC	2	5	7	BBLC CB SMK SC ai fetal distress, neonatal asfiksia		0	0	1	21	97	105	98	104	1	Lolos	Lolos	1
93	3	Perempuan	2	14/8/2021	SC	2	9	10	BBLC CB SMK SC ai re SC		0	1	2	29	98	124	100	121	2	Lolos	Lolos	1
94	3	Laki laki	1	14/8/2021	SC	2	9	10	BBLC CB SMK SC ai atas permintaan sendiri		0	1	2	28	100	136	99	142	1	Lolos	Lolos	1
95	3	Laki laki	1	14/8/2021	SC	2	9	10	BBLC CB SMK SC ai inpartu kala I fase laten		0	1	2	24	99	137	100	120	1	Lolos	Lolos	1
96	3	Perempuan	2	14/8/2021	Spontan	1	9	10	BBLC CB SMK Spontan		0	1	2	48	99	120	98	118	1	Lolos	Lolos	1
97	3	Laki Laki	1	14/8/2021	Spontan	1	9	10	BBLC CB SMK Spontan		0	1	1	22	100	133	98	153	2	Lolos	Lolos	1
98	1	Laki Laki	1	16/8/2021	SC	2	8	9	BBLR KB SMK SC a/I IUGR, ibu PPROM 5 jam, neonatal hipoglikemia		0	1	2	35	99	138	100	148	1	Lolos	Lolos	1
99	1	Perempuan	2	16/8/2021	Spontan	1	6	8	BBLC CB SMK Spontan, caput succadeneum		0	1	2	46	99	140	99	120	0	Lolos	Lolos	1
100	2	Laki laki	1	16/8/2021	Spontan	1	8	9	BBLC CB SMK Spontan		0	0	2	53	97	115	98	125	1	Lolos	Lolos	1
101	2	Laki laki	1	16/8/2021	Spontan	1	8	9	BBLC CB SMK SC a/I APS		0	0	2	51	98	128	98	125	0	Lolos	Lolos	1
102	2	Laki laki	1	16/8/2021	SC	2	7	9	BBLC CB SMK SC ai kala II tak maju		0	0	2	46	97	86	96	80	1	Lolos	Lolos	1
103	2	Perempuan	2	16/8/2021	Spontan	1	6	9	BBLC CB SMK Spontan dengan hipertasi gestational		0	0	1	7	96	90	95	88	1	Lolos	Lolos	1
104	3	Laki laki	1	16/8/2021	Spontan	1	8	9	BBLC CB SMK Spontan		0	1	2	41	96	120	97	116	1	Lolos	Lolos	1
105	3	Perempuan	2	16/8/2021	Spontan	1	9	10	BBLC CB SMK Spontan		0	1	2	26	100	129	100	120	0	Lolos	Lolos	1
106	3	Laki laki	1	16/8/2021	Spontan	1	9	10	BBLC CB SMK Spontan		0	1	2	38	96	131	99	111	3	Lolos	Lolos	1
107	3	Perempuan	2	16/8/2021	SC	2	9	10	BBLC CB SMK SC ai oligo		0	1	2	42	97	132	99	122	2	Lolos	Lolos	1
108	3	Laki laki	1	16/8/2021	SC	2	9	10	BBLC CB SMK SC ai gagal induksi		0	1	2	39	97	113	99	110	2	Lolos	Lolos	1
109	3	Laki laki	1	16/8/2021	SC	2	9	10	BBLC CB SMK SC ai re SC		0	1	2	39	97	128	97	131	0	Lolos	Lolos	1
110	3	Laki laki	1	16/8/2021	Spontan	1	9	10	BBLC CB SMK Spontan		0	1	2	26	100	135	99	130	1	Lolos	Lolos	1
111	3	Laki laki	1	16/8/2021	Spontan	1	9	10	BBLC CB SMK Spontan		0	1	1	18	98	104	100	106	2	Lolos	Lolos	1
112	1	Perempuan	2	18/8/2021	Spontan	1	8	9	BBLR CB KMK asimetris		0	1	2	25	98	130	97	114	1	Lolos	Lolos	1
113	2	Laki laki	1	18/8/2021	SC	2	8	9	BBLB CB BMK SC ai Janin Besar, prolong pregnancy		0	0	2	43	97	130	96	130	1	Lolos	Lolos	1
114	2	Perempuan	2	18/8/2021	Spontan	1	8	9	BBLC CB SMK Fase laten memanjang		0	0	1	8	98	120	98	115	0	Lolos	Lolos	1
115	2	Perempuan	2	18/8/2021	SC	2	8	9	BBLC CB SMK SC ai re SC		0	0	2	33	97	130	97	128	0	Lolos	Lolos	1
116	2	Perempuan	2	18/8/2021	Spontan	1	8	9	BBLC CB SMK Spontan		0	0	2	38	97	118	98	120	1	Lolos	Lolos	1
117	3	Perempuan	2	17/8/2021	Spontan	1	9	10	BBLC CB SMK Spontan		0	1	2	28	100	128	100	127	0	Lolos	Lolos	1
118	3	Laki laki	1	17/8/2021	Spontan	1	9	10	BBLR CB KMK Spontan		0	1	2	36	98	114	98	112	0	Lolos	Lolos	1
119	3	Laki laki	1	18/8/2021	Spontan	1	9	10	BBLC CB SMK Spontan		0	1	2	29	98	120	98	118	0	Lolos	Lolos	1
120	3	Laki laki	1	18/8/2021	Spontan	1	6	8	BBLC CB SMK Spontan, asfiksia		0	1	2	40	99	113	99	110	0	Lolos	Lolos	1
121	3	Laki laki	1	18/8/2021	Spontan	1	9	10	BBLC CB SMK Spontan		0	1	2	33	97	106	97	112	0	Lolos	Lolos	1
122	3	Perempuan	2	18/8/2021	SC	2	9	10	BBLC CB SMK SC ai re SC		0	1	2	28	98	124	95	143	3	Lolos	Lolos	1
123	3	Perempuan	2	18/8/2021	SC	2	9	10	BBLC CB SMK SC ai re SC		0	1	2	39	97	156	98	134	1	Lolos	Lolos	1
124	3	Perempuan	2	18/8/2021	SC	2	7	9	BBLC CB SMK SC ai PLR, DKP, re SC		0	1	1	19	99	129	99	129	0	Lolos	Lolos	1
125	3	Perempuan	2	18/8/2021	SC	2	9	10	BBLC CB SMK SC ai riw SC, letak obliq		0	1	2	31	99	124	98	130	1	Lolos	Lolos	1
126	3	Laki laki	1	18/8/2021	SC	2	9	10	BBLC CB SMK SC ai re SC		0	1	1	20	98	134	98	142	0	Lolos	Lolos	1
127	3	Perempuan	2	18/8/2021	SC	2	9	10	BBLC CB SMK SC ai riw SC 3 tahun yll		0	1	2	32	99	122	99	137	0	Lolos	Lolos	1
128	3	Perempuan	2	18/8/2021	SC	2	9	10	BBLC CB SM SC ai post date APS		0	1	2	26	100	112	99	141	1	Lolos	Lolos	1
129	3	Perempuan	2	18/8/2021	Spontan	1	8	9	BBLC CB SMK SC ai KPD		0	1	2	39	100	126	98	118	2	Lolos	Lolos	1
130	3	Perempuan	2	18/8/2021	SC	2	9	10	BBLC CB SMK SC ai re SC dan MOW		0	1	2	37	99	129	100	134	1	Lolos	Lolos	1
131	3	Perempuan	2	18/8/2021	SC	2	9	10	BBLC CB SMK ai Riw SC		0	1	2	33	98	129	100	135	2	Lolos	Lolos	1
132	3	Laki laki	1	18/8/2021	SC	2	9	10	BBLC CB SMK SC ai riw SC		0	1	2	31	99	121	98	129	1	Lolos	Lolos	1
133	1	Laki laki	1	19/8/2021	Spontan	1	8	9	BBLC CB SMK Spontan Neonatal Jaundice		0	1	2	26	99	105	96	101	3	Lolos	Lolos	1
134	1	Perempuan	2	19/8/2021	Spontan	1	8	9	BBLC CB SMK. Rspiratory distress ec susp neonatal pneumonia		0	1	2	35	100	98	100	95	0	Lolos	Lolos	1
135	2	Perempuan	2	19/8/2021	Spontan	1	7	9	BBLC CB SMK Spontan, dengan gestational hipertension		0	0	1	14	98	130	98	128	0	Lolos	Lolos	1
136	2	Laki laki	1	19/8/2021	Spontan	1	8	9	BBLC CB SMK Spontan, oligohidramion		0	0	1	9	98	113	96	118	2	Lolos	Lolos	1
137	3	Laki laki	1	19/8/2021	SC	2	9	10	BBLC KB SMK SC ai PPROM Re SC		0	1	2	27	98	131	100	138	2	Lolos	Lolos	1
138	3	Laki laki	1	19/8/2021	SC	2	9	10	BBLC CB SMK SC ai re SC		0	1	2	24	100	134	100	132	0	Lolos	Lolos	1
139	3	Laki laki	1	19/8/2021	SC	2	9	10	BBLC CB SMK SC ai Re SC		0	1	2	27	99	134	100	137	1	Lolos	Lolos	1
140	3	Laki laki	1	19/8/2021	SC	2	9	10	BBLC CB SMK SC ai Re SC		0	1	2	26	100	146	98	155	2	Lolos	Lolos	1
141	3	Laki laki	1	19/8/2021	Spontan	1	7	9	BBLC CB SMK Spontan		0	1	2	30	96	140	99	124	3	Lolos	Lolos	1
142	3	Perempuan	2	19/8/2021	Spontan	1	9	10	BBLC CB SMK Spontan		0	1	2	31	96	135	97	134	1	Lolos	Lolos	1
143	3	Laki laki	1	19/8/2021	Spontan	1	9	10	BBLC CB SMK Spontan		0	1	2	25	98	152	98	150	0	Lolos	Lolos	1
144	3	Perempuan	2	19/8/2021	Spontan	1	9	10	BBLC CB SMK Spontan		0	1	2	24	98	122	99	128	1	Lolos	Lolos	1
145	2	Perempuan	2	20/8/2021	Spontan	1	9	10	BBLC CB SMK Spontan		0	0	1	19	98	102	99	110	1	Lolos	Lolos	1
146	1	Perempuan	2	20/8/2021	SC	2	9	10	BBLC CB SMK SC ai re SC, Placenta previa totalis		0	1	1	10	97	140	100	138	3	Lolos	Lolos	1
147	3	Laki laki	1		SC	2	9	10	BBLC CB SMK SC ai PPIM+ letak oblique	Mitral atresia, Practically single ventricle with hypoplastic LV, Severe PS, TGA, PDA	1	1	2	28	98	123	97	133	1	Lolos	Lolos	1	False negative
148	3	Laki laki	1	18/8/2021	Spontan	1	9	10	BBLR KB SMK Spontan		0	1	2	36	96	132	96	130	0	Lolos	Lolos	1
149	3	Laki laki	1	20/8/2021	Spontan	1	9	10	BBLC CB SMK Spontan		0	1	2	27	99	138	98	121	1	Lolos	Lolos	1
150	3	Perempuan	2	20/8/2021	SC	2	7	9	BBLC CB SMK SC ai re SC+MOW		0	1	2	29	98	138	99	132	1	Lolos	Lolos	1
151	3	Laki laki	1	20/8/2021	SC	2	9	10	BBLC CB SMK SC ai DKP		0	1	2	24	98	132	99	128	1	Lolos	Lolos	1
152	2	Perempuan	2	21/8/2021	Spontan	1	7	9	BBLC CB SMK Spontan oligohidramion, KPD		0	0	2	28	99	115	97	123	2	Lolos	Lolos	1
153	2	Laki laki	1	21/8/2021	SC	2	9	10	BBLC CB SMK SC ai re SC, gagal VBAC		0	0	2	35	99	109	99	111	0	Lolos	Lolos	1
154	2	Laki laki	1	21/8/2021	SC	2	8	9	BBLC CB SMK SC ai gagal VBAC		0	0	2	34	99	111	99	111	0	Lolos	Lolos	1
155	2	Perempuan	2	21/8/2021	Spontan	1	8	9	BBLC CB SMK Spontan oliigohidramion		0	0	1	19	99	109	99	109	0	Lolos	Lolos	1
156	3	Laki laki	1	20/8/2021	SC	2	8	10	BBLC CB SMK SC ai Gagal stimulasi		0	1	2	45	99	131	98	123	1	Lolos	Lolos	1
157	3	Perempuan	2	21/8/2021	Spontan	1	9	10	BBLC CB SMK Spontan		0	1	2	26	99	149	100	150	2	Lolos	Lolos	1
158	3	Laki laki	1	20/8/2021	SC	2	9	10	BBLC CB SMK SC ai PEB		0	1	2	27	98	135	99	128	1	Lolos	Lolos	1
159	3	Perempuan	2	21/8/2021	Spontan	1	9	10	BBLC CB SMMK Spontan		0	1	1	21	99	113	99	126	0	Lolos	Lolos	1
160	3	Perempuan	2	21/8/2021	Spontan	1	9	10	BBLC CB SMK Spontan		0	1	2	30	99	130	99	128	0	Lolos	Lolos	1
161	3	Perempuan	2	20/8/2021	SC	2	9	10	BBLC CB SMK SC ai presbo		0	1	2	28	100	139	100	141	0	Lolos	Lolos	1
162	3	Perempuan	2	21/8/2021	SC	2	9	10	BBLC CN SMK SC ai BDP		0	1	1	19	99	131	98	137	1	Lolos	Lolos	1
163	1	Perempuan	2	23/8/2021	SC	2	8	9	BBLR KB KMK asimetris SC ai letak lentak IUGR oligohidramion, ibu anemia, riwayat covid 19		0	1	2	44	100	109	100	110	0	Lolos	Lolos	1
164	2	Perempuan	2	23/8/2021	Spontan	1	8	9	BBLR CB KMK Spontan		0	1	2	31	98	112	98	113	0	Lolos	Lolos	1
165	2	Perempuan	2	23/8/2021	Sponton	1	8	9	BBLR KB KMK Spontan		0	1	2	47	97	117	96	132	1	Lolos	Lolos	1
166	2	Laki laki	1	23/8/2021	Spontan	1	8	9	BBLR CB KMK Spontan dengan GH		0	2	2	35	97	125	95	133	2	Lolos	Lolos	1
167	2	Perempuan	2	23/8/2021	SC	2	8	9	BBLC CB SMK SC ai VBAC gagal		0	2	2	43	99	120	99	118	0	Lolos	Lolos	1
168	2	Perempuan	2	23/8/2021	SC	2	8	9	BBLC CB SMK SC letak obliq		0	2	2	45	99	92	99	90	0	Lolos	Lolos	1
169	3	Laki laki	1	23/8/2021	SC	2	9	10	BBLC CB SMK SC ai KPD		0	1	2	43	99	124	97	120	2	Lolos	Lolos	1
170	3	Laki laki	1	23/8/2021	Spontan	1	9	10	BBLC CB SMK Spontan		0	1	2	42	97	148	98	145	1	Lolos	Lolos	1
171	3	Laki laki	1	23/8/2021	Spontan	1	9	10	BBLC CB SMK Spontan		0	1	1	21	98	118	98	108	0	Lolos	Lolos	1
172	3	Laki laki	1	23/8/2021	SC	2	9	10	BBLC CB SMK SC ai re SC		0	1	2	50	100	156	100	148	0	Lolos	Lolos	1
173	3	Laki laki	1	23/8/2021	SC	2	9	10	BBLC CB SMK SC ai BPD re SC		0	1	2	31	99	152	100	140	1	Lolos	Lolos	1
174	3	Laki laki	1	23/8/2021	Spontan	1	9	10	BBLC CB SMK post partum Spontan		0	1	1	18	100	117	98	118	2	Lolos	Lolos	1
175	3	Laki laki	1	23/8/2021	VE	3	9	10	BBLB CB SMK VE		0	1	2	30	97	136	97	148	0	Lolos	Lolos	1
176	2	Laki laki	1	24/8/2021	Spontan	1	9	10	BBLC CB SMK Spontan		0	1	2	25	99	92	99	90	0	Lolos	Lolos	1
177	2	Perempuan	2	24/8/2021	SC	2	8	9	BBLC CB SMK SC ai janin besar kala II malposisi		0	2	1	23	99	105	99	102	0	Lolos	Lolos	1
178	2	Laki laki	1	24/8/2021	SC	2	8	9	BBLC CB SMK SC ai APS		0	2	2	28	96	115	98	112	2	Lolos	Lolos	1
179	2	Laki laki	1	24/8/2021	Spontan	1	7	9	BBLC ??		0	2	2	30	99	90	99	88	0	Lolos	Lolos	1
180	3	Perempuan	2	24/8/2021	SC	2	9	10	BBLC CB SMK SC ai ibu obese+PLR		0	1	2	24	100	141	100	131	0	Lolos	Lolos	1
181	3	Perempuan	2	24/8/2021	SC	2	9	10	BBLC CB SMK SC ai APS		0	1	2	26	100	115	100	120	0	Lolos	Lolos	1
182	2	Laki laki	1	25/8/2021	SC	2	8	9	BBLC CB SMK SC ai Induksi gagal dan KPD 6 jam		0	2	2	34	96	112	96	108	0	Lolos	Lolos	1
183	2	Laki laki	1	25/8/2021	SC	2	8	9	BBLC CB SMK SC ai re SC		0	2	2	33	99	108	99	106	0	Lolos	Lolos	1
184	3	Laki laki	1	25/8/2021	Spontan	1	9	10	BBLC CB SMK Spontan		0	1	2	26	100	115	100	114	0	Lolos	Lolos	1
185	3	Laki laki	1	25/8/2021	Spontan	1	9	10	BBLC CB SMK Spontan		0	1	2	24	99	123	99	130	0	Lolos	Lolos	1
186	3	Perempuan	2	25/8/2021	Spontan	1	9	10	BBLC CB SMK Spontan		0	1	2	24	99	121	98	134	1	Lolos	Lolos	1
187	3	Laki laki	1	25/8/2021	Spontan	1	9	10	BBLC CB SMK Spontan		0	1	2	24	98	105	99	113	1	Lolos	Lolos	1
188	3	Laki laki	1	25/8/2021	SC	2	9	10	BBLC CB SMK SC ai KPD dengan Hipertensi Kronis		0	1	2	34	100	105	100	110	0	Lolos	Lolos	1
189	3	Perempuan	2	25/8/2021	SC	2	9	10	BBLC CB SMK SC ai presbo +Re SC		0	1	2	33	99	109	100	108	1	Lolos	Lolos	1
190	1	Perempuan	2	25/8/2021	SC	2	7	9	BBLR CB SMK SC ai riw SC, sembuh COVID derajat ringan		0	2	1	19	96	120	96	124	0	Lolos	Lolos	1
191	1	Laki laki	1	25/8/2021	SC	2	7	9	BBLC CB SMK SC ai gagal induksi susp Covid, caput succedanium		0	2	2	33	99	118	99	120	0	Lolos	Lolos	1
192	1	Perempuan	2	25/8/2021	Spontan	1	7	9	BBLC CB SMK Spontan ibu lupus		0	2	2	24	96	105	97	110	1	Lolos	Lolos	1
193	2	Perempuan	2	26/8/2021	SC	2	8	9	BBLC CB SMK SC ai induksi gagal		0	2	2	35	99	102	99	100	0	Lolos	Lolos	1
194	2	Perempuan	2	26/8/2021	Spontan	1	8	9	BBLC CB SMK Spontan		0	2	2	30	99	112	98	110	1	Lolos	Lolos	1
195	3	Laki laki	1	26/8/2021	SC	2	7	9	BBLC CB SMK SC ai KPD		0	1	1	23	100	112	98	109	1	Lolos	Lolos	1
196	3	Laki laki	1	26/8/2021	SC	2	9	10	BBLC CB SMK SC ai plasenta previa		0	1	2	26	98	138	100	145	2	Lolos	Lolos	1
197	2	Perempuan	2	27/8/2021	SC	2	8	9	BBLC CB SMK SC ai presbo		0	3	2	34	95	122	95	112	0	Lolos	Lolos	1
198	2	Perempuan	2	27/8/2021	SC	2	6	8	BBLC CB SMK SC ai letak obliq		0	3	1	19	96	120	96	115	0	Lolos	Lolos	1
199	2	Perempuan	2	27/8/2021	Spontan	1	8	9	BBLC CB SMK Spontand dengan KPD		0	3	1	18	100	112	100	110	0	Lolos	Lolos	1
200	3	Perempuan	2	27/8/2021	SC	2	9	10	BBLC CB SMK SC ai riwayat SC		0	1	1	23	99	124	100	139	1	Lolos	Lolos	1
201	3	Laki laki	1	27/8/2021	SC	2	9	10	BBLC CB SMK SC ai APS		0	1	2	47	98	130	98	129	0	Lolos	Lolos	1
202	3	Perempuan	2	27/8/2021	SC	2	9	10	BBLC CB SMK SC ai APS		0	1	2	44	98	131	97	128	1	Lolos	Lolos	1
203	3	Laki laki	1	27/8/2021	SC	2	9	10	BBLR CB SMK SC ai BPD KPD 4 jam		0	1	2	54	100	123	98	140	2	Lolos	Lolos	1
204	3	Perempuan	2	27/8/2021	SC	2	9	10	BBLR KB KMK SC ai PE		0	1	2	42	100	138	100	132	0	Lolos	Lolos	1
205	3	Laki laki	1	27/8/2021	VE	3	5	8	BBLC CB SMK VE asfiksia		0	1	2	24	100	138	100	128	0	Lolos	Lolos	1
206	3	Perempuan	2	28/8/2021	SC	2	9	10	BBLC CB SMK SC ai Antigen Covid positif		0	1	1	6	99	124	98	121	1	Lolos	Lolos	1
207	3	Perempuan	2	28/8/2021	Spontan	1	9	10	BBLC CB SMK Spontan		0	1	1	6	99	123	100	122	1	Lolos	Lolos	1
208	3	Perempuan	2	28/8/2021	sc	2	9	10	BBLC CB SMK SC ai KPD oligohidramion		0	1	2	24	99	140	100	136	1	Lolos	Lolos	1
209	3	Laki laki	1	28/8/2021	SC	2	9	10	BBLC CB SMK SC ai DKP re SC		0	1	2	29	99	136	100	146	1	Lolos	Lolos	1
210	3	Perempuan	2	27/8/2021	SpontAN	1	9	10	BBLC CB SMK Spontan		0	1	1	8	100	128	100	120	0	Lolos	Lolos	1
211	3	Perempuan	2	28/8/2021	Spontan	1	9	10	BBLC CB SMK Spontan		0	1	1	6	98	130	99	137	1	Lolos	Lolos	1
212	3	Laki laki	1	29/8/2021	Spontan	1	9	10	BBLC CB SMK Spontan		0	1	1	6	100	125	100	120	0	Lolos	Lolos	1
213	1	Perempuan	2	31/8/2021	SC	2	7	9	BBLC CB SMK SC ai ibu PEB , anemia, riwayat SC		0	1	2	120	100	115	100	120	0	Lolos	Lolos	1
214	1	Perempuan	2	27/8/2021	SC	2	7	9	BBLC CB SMK SC ai malposisi janin, Ibu Anemia		0	1	2	27	99	120	98	132	1	Lolos	Lolos	1
215	1	Laki laki	1	31/8/2021	SC	2	8	9	BBLC CB SMK SC ai gagal induksi		0	1	2	82	99	132	98	134	1	Lolos	Lolos	1
216	1	Laki laki	1	31/8/2021	SC	2	8	10	BBLC CB SMK SC ai ibu riwayat SC , kuretase 1x, Asma tidak dalam serangan		0	1	2	74	99	125	99	123	0	Lolos	Lolos	1
217	1	Perempuan	2	31/8/2021	Spontan	1	8	9	BBLC CB SMK Spontan		0	2	2	30	99	133	100	130	0	Lolos	Lolos	1
218	2	Perempuan	2	31/8/2021	SC	2	8	9	BBLC CB SMK SC ai oligo, hipotiroid, IUGR, gagal induksi		0	2	2	31	99	120	98	118	1	Lolos	Lolos	1
219	2	Perempuan	2	31/8/2021	Spontan	1	7	9	BBLC CB SMK Spontan dengan KPD		0	2	2	27	99	117	99	115	0	Lolos	Lolos	1
220	2	Perempuan	2	31/8/2021	Spontan	1	7	9	BBLC CB SMK spontan		0	2	1	23	96	122	95	120	1	Lolos	Lolos	1
221	2	Perempuan	2	31/8/2021	Spontan	1	8	9	BBLR CB KMK Spontan dengan KPD		0	1	2	35	95	124	97	133	2	Lolos	Lolos	1
222	3	Perempuan	2	30/8/2021	Spontan	1	9	10	BBLC CB SMK spontan		0	1	1	6	100	121	99	131	1	Lolos	Lolos	1
223	3	Perempuan	2	30/8/2021	Spontan	1	9	10	BBLC CB SMK Spontan		0	1	1	6	98	138	98	132	0	Lolos	Lolos	1
224	3	Laki laki	1	31/8/2021	Spontan	1	9	10	BBLC CB SMK Spontan		0	1	2	33	100	121	100	126	0	Lolos	Lolos	1
225	3	Perempuan	2	31/8/2021	Spontan	1	9	10	BBLC CB SMK Spontan		0	1	2	26	98	136	97	155	1	Lolos	Lolos	1
226	3	Perempuan	2	30/8/2021	Spontan	1	9	10	BBLC CB SMK Spontan		0	1	1	8	100	130	99	128	1	Lolos	Lolos	1
227	3	Perempuan	2	31/8/2021	Spontan	1	9	10	BBLC CB SMK Spontan		0	1	2	25	97	140	98	148	1	Lolos	Lolos	1
228	3	Laki laki	1	31/8/2021	Spontan	1	8	9	BBLC CB SMK post partum Spontan		0	1	2	26	98	120	99	125	1	Lolos	Lolos	1
229	3	Laki laki	1	31/8/2021	Spontan	1	8	10	BBLC CB SMK post partum Spontan, riw keputihan saat hamil		0	1	2	24	99	134	98	138	1	Lolos	Lolos	1
230	3	Perempuan	2	31/8/2021	SC	2	9	10	BBLC CB SMK SC ai BDP +Presbo		0	1	2	31	97	130	99	144	1	Lolos	Lolos	1
231	1	Laki laki	1	2021-01-09	SC	2	7	9	BBLC CB SMK SC ai inu hemiparesis pregedif susp Brain tumor (meningioma)		0	3	2	25	99	117	99	132	0	Lolos	Lolos	1
232	2	Perempuan	2	2021-01-08	SC	2	6	8	BBLC CB SMK SC ai kala II tak maju		0	3	2	29	99	121	99	118	0	Lolos	Lolos	1
233	2	Laki laki	1	2021-01-08	Spontan	1	8	9	BBLC CB SMK Spontan		0	3	2	33	99	130	100	124	1	Lolos	Lolos	1
234	2	Laki laki	1	2021-01-08	SC	2	8	9	BBLC CB SMK SC ai kala II tak maju		0	3	2	39	99	123	100	120	1	Lolos	Lolos	1
235	2	Laki laki	1	2021-01-08	Spontan	1	8	9	BBLC CB SMK Spontan, oligohidramion		0	3	2	41	100	120	100	121	0	Lolos	Lolos	1
236	2	Laki laki	1	2021-01-08	Spontan	1	8	9	BBLC CB SMK Spontan		0	3	2	35	100	123	99	131	1	Lolos	Lolos	1
237	2	Perempuan	2	2021-01-08	SC	2	8	9	BBLC CB SMK SC ai re SC		0	3	2	30	95	136	98	121	3	Lolos	Lolos	1
238	2	Perempuan	2	2021-01-08	SC	2	8	9	BBLC CB SMK SC ai oligohidramion, anemia		0	3	2	37	99	134	99	130	0	Lolos	Lolos	1
239	3	Perempuan	2	2021-01-08	SC	2	9	10	BBLC CB SMK SC ai Riwayat SC		0	1	2	27	100	122	98	125	2	Lolos	Lolos	1
240	3	Laki laki	1	31/8/2021	SC	2	9	10	BBLC CB SMK SC ai oligohidramion		0	1	1	23	98	124	99	130	1	Lolos	Lolos	1
241	3	Laki laki	1	31/8/2021	Spontan	1	9	10	BBLC CB SMK Spontan		0	1	2	29	99	130	99	128	0	Lolos	Lolos	1
242	2	Perempuan	2	2021-02-09	SC	2	9	10	BBLC CB SMK SC ai re SC		0	3	2	24	96	102	95	104	1	Lolos	Lolos	1
243	2	Perempuan	2	2021-02-09	SC	2	8	9	BBLC CB SMK SC ai re SC		0	3	2	33	100	48	99	54	1	Lolos	Lolos	1
244	2	Perempuan	2	2021-02-09	SC	2	8	9	BBLC CB SMK SC ai Letak lintang re SC		0	3	2	32	100	56	97	60	3	Lolos	Lolos	1
245	2	Laki laki	1	2021-02-09	SC	2	7	9	BBLC CB SMK SC ai Letak lintang re SC		0	3	2	29	98	175	98	170	0	Lolos	Lolos	1
246	4	Perempuan	2	2021-01-09	SC	2	9	10	BBLSR CB KMK SC ai PEB+gemeli		0	3	2	96	96		98		2	Lolos	Lolos	1
247	4	Perempuan	2	2021-01-09	SC	2	9	10	BBLSR CB KMK SC ai PEB+gemeli		0	3	2	96	97		99		2	Lolos	Lolos	1
248	4	Perempuan	2	31/8/2021	SC	2	8	9	BBLSC ai kala I tak Maju		0	3	2	24	99		99		0	Lolos	Lolos	1
249	3	Laki laki	1	31/8/2021	SC	2	9	10	BBLC CB SMK SC a/I presbo susp congenital anomalu (hiperechoic kidney on USG)		0	1	2	23	99	140	99	146	0	Lolos	Lolos	1
250	3	Laki laki	1	2021-02-09	SC	2	9	10	BBLC CB SMK SC ai presbo		0	1	2	26	100	142	100	138	0	Lolos	Lolos	1
251	3	Laki laki	1	2021-02-09	SC	2	9	10	BBLC CB SMK SC ai re SC		0	1	2	24	100	122	99	120	1	Lolos	Lolos	1
252	4	Perempuan	2	2021-01-09	SC	2	8	9	BBL SC ai malposisi		0	3	2	48	99		98		1	Lolos	Lolos	1
253	3	Laki laki	1	2021-02-09	SC	2	9	10	BBLC CB SMK SC ai KPD, Miopi tinggi		0	1	2	28	100	107	98	112	2	Lolos	Lolos	1
254	3	Perempuan	2	2021-02-09	SC	2	9	10	BBLC CB SMK SC ai re SC ruptur uteri iminens		0	1	2	26	99	139	98	106	1	Lolos	Lolos	1
255	3	Perempuan	2	2021-02-09	SC	2	9	10	BBLC CB SMK SC ai Fetal Distress		0	1	2	25	97	105	97	105	0	Lolos	Lolos	1
256	3	Laki laki	1	2021-02-09	SC	2	9	10	BBLC CB SMK SC ai re SC		0	1	2	26	100	120	100	120	0	Lolos	Lolos	1
257	2	Perempuan	2	2021-04-09	SC	2	8	9	BBLR KB SMK SC ai PEB		0	3	2	35	100	120	100	126	0	Lolos	Lolos	1
258	2	Perempuan	2	2021-04-09	Spontan	1	7	9	BBLC CB SMK Spontan		0	1	1	22	100	104	99	102	1	Lolos	Lolos	1
259	2	Perempuan	2	2021-04-09	SC	2	8	9	BBLC CB SMK SC ai re SC, letak lintang		0	1	2	36	100	124	97	106	3	Lolos	Lolos	1
260	4	Perempuan	2	2021-03-09	Spontan	1	9	10	BBLC CB SMK Spontan		0	1	2	32	100	121	99	122	1	Lolos	Lolos	1
261	3	Perempuan	2	2021-04-09	Spontan	1	9	10	BBLC CB SMK Spontan		0	1	2	26	100	136	99	128	1	Lolos	Lolos	1
262	3	Laki laki	1	2021-03-09	SC	2	9	10	BBLC CB SMK SC ai KPD>12 JAM		0	1	2	27	100	141	99	138	1	Lolos	Lolos	1
263	3	Perempuan	2	2021-04-09	SPontan	1	9	10	BBLC CB SMK Spontan		0	1	2	27	98	131	97	136	1	Lolos	Lolos	1
264	3	Perempuan	2	2021-04-09	SC	2	9	10	BBLC CB SMK SC ai DKP		0	1	2	26	100	148	99	138	1	Lolos	Lolos	1
265	3	Laki laki	1	2021-04-09	SC	2	9	10	BBLC CB SMK SC ai sumsang		0	1	2	45	100	125	100	131	0	Lolos	Lolos	1
266	3	Laki laki	1	2021-04-09	Spontan	1	9	10	BBLC CB SMK Spontan		0	1	2	31	98	139	97	146	1	Lolos	Lolos	1
267	3	Perempuan	2	2021-05-09	SC	2	9	10	BBLC CB SMK SC ai re SC		0	1	1	6	99	130	98	128	1	Lolos	Lolos	1
268	3	Laki laki	1	2021-06-09	Spontan	1	9	10	BBLC CB SMK Spontan		0	1	2	26	100	130	100	131	0	Lolos	Lolos	1
269	3	Perempuan	2	2021-04-09	SC	2	9	10	BBLC CB SMK SC ai re SC dan DKP		0	1	1	6	99	149	99	137	0	Lolos	Lolos	1
270	3	Laki laki	1	2021-05-09	SC	2	9	10	BBLC CB SMK SC ai oligohidramion dengan hipertensi Kronis		0	1	2	24	100	108	100	107	0	Lolos	Lolos	1
271	3	Laki laki	1	2021-05-09	SC	2	9	10	BBLC CB SMK SC ai re SC		0	1	2	24	100	150	100	149	0	Lolos	Lolos	1
272	3	Laki laki	1	2021-06-09	Spontan	1	9	10	BBLC CB SMK Spontan		0	1	2	23	100	127	100	124	0	Lolos	Lolos	1
273	3	Laki laki	1	2021-06-09	SC	2	9	10	BBLC CB SMK SC		0	1	2	26	98	117	100	125	2	Lolos	Lolos	1
274	3	Perempuan	2	2021-05-09	SC	2	9	10	BBLC CB SMK SC ai bayi obliq		0	1	1	6	98	134	98	115	0	Lolos	Lolos	1
275	3	Perempuan	2	2021-07-09	SC	2	9	10	BBLC CB SMK SC ai KPD 10 jam		0	1	2	47	100	110	100	114	0	Lolos	Lolos	1
276	3	Perempuan	2	2021-06-09	SC	2	9	10	BBLC CB SMK SC ai HNP		0	1	2	26	98	111	100	137	2	Lolos	Lolos	1
277	3	Laki laki	1	2021-06-09	SC	2	9	10	BBLC CB SMK SC ai re SC2X		0	1	1	6	100	110	100	112	0	Lolos	Lolos	1
278	3	Laki laki	1	2021-05-09	SC	2	9	10	BBLC CB SMK SC ai Fetal distress		0	1	1	6	98	123	97	127	1	Lolos	Lolos	1
279	1	Perempuan	2	2021-07-09	Spontan	1	8	9	BBLC CB SMK Spontan		0	3	2	67	98	95	97	95	1	Lolos	Lolos	1
280	2	Perempuan	2	2021-07-09	SC	2	8	9	BBLR CB SMK Spontan		0	1	2	45	95	131	95	133	0	Lolos	Lolos	1
281	2	Perempuan	2	2021-07-09	SC	2	8	9	BBLC CB SMK SC ai GH, gemeli susp TTTS		0	3	2	36	99	118	99	120	0	Lolos	Lolos	1
282	2	Perempuan	2	2021-07-09	SC	2	8	9	BBLC CB SMK SC ai GH, gemeli susp TTTS		0	2	2	36	99	121	100	120	1	Lolos	Lolos	1
283	3	Perempuan	2	2021-07-09	SC	2	9	10	BBLC CB SMK SC ai gagal induksi		0	1	2	27	98	139	98	132	0	Lolos	Lolos	1
284	3	Laki laki	1	2021-07-09	VE	3	8	9	BBLC CB SMK VE		0	1	2	23	100	131	100	142	0	Lolos	Lolos	1
285	3	Perempuan	2	2021-07-09	SC	2	9	10	BBLC CB SMK SC ai re SC		0	1	2	24	100	125	97	118	3	Lolos	Lolos	1
286	3	Laki laki	1	2021-07-09	SC	2	9	10	BBLC CB SMK SC ai re SC		0	1	1	22	100	117	97	145	3	Lolos	Lolos	1
287	3	Perempuan	2	2021-07-09	SC	2	9	10	BBLC CB SMK SC ai Janin Besar		0	1	2	24	99	143	99	117	0	Lolos	Lolos	1
288	1	Perempuan	2	2021-09-09	SC	2	7	9	BBLC CB SMK SC ai preeklampsia +BPD		0	3	2	24	97	102	97	105	0	Lolos	Lolos	1
289	1	Perempuan	2	2021-09-09	Spontan	1	8	9	BBLC CB SMK Spontan	Tricuspid atresia, pulmonary atresia, small secundum ASD, Turtuos ductus arteriosus	1	3	2	30	89	123	90	120	1	Tidak Lolos	Gagal	0
290	2	Laki laki	1	2021-09-09	SC	2	8	9	BBLC KB BMK SC ai letak lintang re SC		0	3	2	32	98	140	97	138	1	Lolos	Lolos	1
291	2	Perempuan	2	2021-09-09	Spontan	1	8	9	BBLC CB SMK Spontan dengan oligohidramion		0	3	2	42	100	149	99	140	1	Lolos	Lolos	1
292	3	Perempuan	2	2021-08-09	SC	2	9	10	BBLC CB SMK SC ai fetal compromised		0	1	2	25	99	135	98	130	1	Lolos	Lolos	1
293	3	Perempuan	2	2021-09-09	Spontan	1	9	10	BBLC CB SMK Spontan		0	1	2	31	99	134	99	121	0	Lolos	Lolos	1
294	3	Laki laki	1	2021-09-09	Spontan	1	9	10	BBLC CB SMK Spontan		0	1	2	32	99	142	100	128	1	Lolos	Lolos	1
295	3	Laki laki	1	2021-09-09	Spontan	1	9	10	BBLC CB SMK Spontan		0	1	2	24	100	132	99	128	1	Lolos	Lolos	1
296	4	Laki laki	1	2021-02-09	SC	2	8	9	BBLB CB SMK SC ai gagal induksi		0	3	2	45	95		95		0	Lolos	Lolos	1
297	4	Perempuan	2	2021-02-09	Spontan	1	7	9	BBLC CB SMK Spontan		0	3	2	51	97		99		2	Lolos	Lolos	1
298	4	Laki laki	1	2021-06-09	Spontan	1	7	9	BBLC CB SMK Spontan		0	3	2	45	98	111	98	116	0	Lolos	Lolos	1
299	4	Perempuan	2	2021-04-09	VE	3	6	7	BBLC CB SMK VE		0	3	2	38	99		100		1	Lolos	Lolos	1
300	4	Perempuan	2	2021-03-09	SC	2	9	10	BBLC CB SMK SC ai letak obliq		0	3	2	53	96		96		0	Lolos	Lolos	1
301	2	Laki laki	1	2021-10-09	Spontan	1	8	9	BBLC CB SMK Spontan		0	3	2	28	96	88	96	89	0	Lolos	Lolos	1
302	2	Perempuan	2	2021-10-09	Spontan	1	8	9	BBLC CB SMK Spontan		0	3	2	39	96	99	99	98	3	Lolos	Lolos	1
303	3	Laki laki	1	2021-10-09	SC	2	9	10	BBLC CB SMK SC ai presbo		0	1	2	32	100	116	98	118	2	Lolos	Lolos	1
304	3	Laki laki	1	2021-10-09	Spontan	1	9	10	BBLC CB SMK Spontan		0	1	2	28	100	150	98	134	2	Lolos	Lolos	1
305	3	Perempuan	2	2021-10-09	SC	2	9	10	BBLC CB SMK SC ai re SC		0	1	2	47	98	120	99	135	1	Lolos	Lolos	1
306	3	Laki laki	1	2021-09-09	Spontan	1	4	8	BBLC CB SMK asfiksia neonatorum		0	1	1	6	100	127	98	120	2	Lolos	Lolos	1
307	3	Perempuan	2	2021-10-09	SC	2	9	10	BBLC CB SMK SC ai placenta previa+anemua		0	1	2	28	97	105	100	112	3	Lolos	Lolos	1
308	3	Perempuan	2	2021-10-09	SC	2	9	10	BBLC CB SMK SC ai BDP placenta previa pastialis dd PLR re se +MOW		0	1	2	34	100	131	100	120	0	Lolos	Lolos	1
309	3	Laki laki	1	2021-10-09	SC	2	9	10	BBLC CB SMK SC ai re SC KPD 36 jam		0	1	2	46	98	100	100	107	2	Lolos	Lolos	1
310	3	Perempuan	2	2021-10-09	SC	2	8	9	BBLC CB SMK SC ai BDP lilitan tali pusat		0	1	2	35	100	136	98	126	2	Lolos	Lolos	1
311	3	Laki laki	1	2021-10-09	SC	2	9	10	BBLC CB SMK SC ai riw SC 2x, BDP		0	1	2	34	100	103	100	105	0	Lolos	Lolos	1
312	1	Laki laki	1	2021-10-09	SC	2	8	9	BBLC CB SMK SC ai re SC, janin sups megacolon congenital, rhizomelia, polihidramion		0	1	2	144	96	121	96	120	0	Lolos	Lolos	1
313	1	Perempuan	2	2021-11-09	SC	2	8	9	BBLR KB SMK SC ai fetal distress, oligohidramion,		0	1	2	30	99	140	97	141	2	Lolos	Lolos	1
314	2	Laki laki	1	13/9/2021	Spontan	1	7	9	BBLC CB SMK Spontan		0	1	2	38	97	138	97	139	0	Lolos	Lolos	1
315	2	Laki laki	1	13/09/2021	Spontan	1	8	9	BBLR KB KMK Spontan		0	1	2	60	95	100	96	122	1	Lolos	Lolos	1
316	2	Laki laki	1	13/09/2021	Spontan	1	8	9	BBLC CB SMK Spontan		0	3	2	24	99	120	99	121	0	Lolos	Lolos	1
317	2	Perempuan	2	13/9/2021	Spontan	1	8	9	BBLC CB SMK Spontan, preeklampsia		0	3	2	32	99	140	99	145	0	Lolos	Lolos	1
318	2	Perempuan	2	13/9/2021	SPontan	1	8	9	BBLC CB SMK Spontan		0	3	2	36	99	105	98	102	1	Lolos	Lolos	1
319	2	Laki laki	1	13/9/2021	Spontan	1	8	9	BBLC CB SMK Spontan, GH		0	3	2	26	97	120	97	124	0	Lolos	Lolos	1
320	3	Laki laki	1	13/9/2021	SC	2	9	10	BBLC CB SMK SC ai PE		0	1	2	28	99	110	100	119	1	Lolos	Lolos	1
321	3	Perempuan	2	13/9/2021	SC	2	9	10	BBLC CB SMK SC ai riw SC		0	1	2	24	99	134	100	135	1	Lolos	Lolos	1
322	3	Perempuan	2	2021-12-09	SC	2	7	9	BBLC CB SMK SC ai BDP, KPD		0	1	2	25	99	135	98	130	1	Lolos	Lolos	1
323	3	Perempuan	2	13/9/2021	SC	2	9	10	BBLC CB SMK SC ai gagal induksi		0	1	2	34	100	115	97	140	3	Lolos	Lolos	1
324	3	Laki laki	1	13/9/2021	SC	2	9	10	BBLC CB SMK SC ai induksi gagak		0	1	2	26	100	140	99	116	1	Lolos	Lolos	1
325	4	Perempuan	2	2021-03-09	SC	2	8	9	BBLC CB SMK SC		0	3	2	90	100	106	99	107	1	Lolos	Lolos	1
326	4	Perempuan	2	2021-03-09	Spontan	1	7	9	BBLC CB SMK Spontan		0	3	2	62	93	123	96	125	3	Lolos	Lolos	1
327	4	Perempuan	2	2021-02-09	SC	2	6	8	BBLC CB SMK SC ai oligohidramion+letak obliq		0	3	2	84	98	125	94	113	4	Tidak Lolos	Lolos	1
328	4	Perempuan	2	2021-03-09	Spontan	1	7	9	BBLC CB SMK Spontan		0	3	2	31	98	123	97	111	1	Lolos	Lolos	1
329	4	Laki laki	1	2021-03-09	Spontan	1	7	9	BBLB CB SMK Spontan		0	3	2	87	96	138	97	130	1	Lolos	Lolos	1
330	4	Perempuan	2	2021-03-09	Spontan	1	7	9	BBLR CB SMK Spontan		0	3	2	31	98		99		1	Lolos	Lolos	1
331	3	Perempuan	2	14/9/2021	SC	2	9	10	BBLC CB SMK SC ai ibu Covid 19 dengan riwayat fracture pelvis		0	1	2	24	99	135	99	130	0	Lolos	Lolos	1
332	3	Perempuan	2	15/9/2021	SC	2	9	10	BBLC CB SMK SC ai fetal compromised		0	1	2	30	98	121	97	128	1	Lolos	Lolos	1
333	3	Laki laki	1	15/9/2021	SC	2	9	10	BBLC CB SMK SC ai re SC+ MOW		0	1	2	24	98	120	98	148	0	Lolos	Lolos	1
334	3	Laki laki	1	15/9/2021	SC	2	9	10	BBLC CB SMK SC ai APS		0	1	2	31	97	106	99	118	2	Lolos	Lolos	1
335	3	Laki laki	1	15/09/2021	Spontan	1	9	10	BBLR CB KMK Spontan		0	1	2	33	99	120	97	122	2	Lolos	Lolos	1
336	3	Laki laki	1	14/9/2021	SC	2	9	10	BBLC CB SMK SC ai fetal compromised		0	1	2	38	100	139	99	128	1	Lolos	Lolos	1
337	3	Perempuan	2	14/9/2021	SC	2	9	10	BBLC CB SMK SC ai DKP		0	1	1	22	100	119	100	121	0	Lolos	Lolos	1
338	3	Perempuan	2	14/9/2021	SC	2	9	10	BBLC CB SMK SC ai oligohidramion		0	1	1	23	98	127	99	121	1	Lolos	Lolos	1
339	1	Laki laki	1	14/9/2021	SC	2	6	8	BBLC CB SMK SC ai taknostol uterin, Ibu LR shunt, respiratory distress ec hipoterimia dd TTN		0	1	2	45	98	120	99	123	0	Lolos	Lolos	1
340	2	Perempuan	2	16/9/2021	SC	2	8	9	BBLC CB SMK SC ai re SC Presbo		0	3	2	32	99		100		1	Lolos	Lolos	1
341	2	Perempuan	2	16/9/2021	Spontan	1	8	9	BBLC CB SMK Spontan dengan GH		0	3	1	10	96		99		3	Lolos	Lolos	1
342	2	Laki laki	1	16/9/2021	SC	2	8	9	BBLC CB SMK SC ai re SC		0	3	2	24	99	130	99	128	0	Lolos	Lolos	1
343	2	Perempuan	2	16/9/2021	Spontan	1	7	9	BBLC CB SMK Spontan		0	3	2	36	100	132	99	133	1	Lolos	Lolos	1
344	2	Laki laki	1	16/9/2021	SC	2	7	9	BBLC CB SMK SC ai re SC anhidramion		0	3	2	24	100	108	99	107	1	Lolos	Lolos	1
345	2	Laki laki	1	16/9/2021	Spontan	1	8	9	BBLC CB SMK Spontan		0	3	1	11	98	152	97	147	1	Lolos	Lolos	1
346	2	Perempuan	2	16/9/2021	SC	2	8	9	BBLC CB SMK SC ai lilitan tali pusat		0	3	2	52	97	133	98	121	1	Lolos	Lolos	1
347	2	Perempuan	2	16/9/2021	Spontan	1	8	9	BBLC CB SMK Spontan		0	3	1	18	99	104	97	102	2	Lolos	Lolos	1
348	2	Perempuan	2	16/9/2021	Spontan	1	8	9	BBLC CB SMK Spontan dengan GH		0	3	2	42	100	111	99	110	1	Lolos	Lolos	1
349	2	Perempuan	2	16/9/2021	Spontan	1	8	9	BBLC CB SMK Spontan		0	3	2	34	96	134	97	130	1	Lolos	Lolos	1
350	3	Perempuan	2	15/9/2021	Spontan	1	9	10	BBLC CB SMK Spontan		0	1	1	8	100	133	100	134	0	Lolos	Lolos	1
351	3	Perempuan	2	16/9/2021	Spontan	1	9	10	BBLC CB SMK Spontan		0	1	2	28	98	134	100	139	2	Lolos	Lolos	1
352	3	Laki laki	1	16/9/2021	SC	2	9	10	BBLC CB SMK Spontan		0	1	2	42	99	105	98	101	1	Lolos	Lolos	1
353	3	Perempuan	2	16/9/2021	Spontan	1	8	10	BBLC KB SMK Spontan		0	1	2	26	97	136	97	126	0	Lolos	Lolos	1
354	3	Perempuan	2	16/9/2021	SC	2	9	10	BBLC CB SMK SC ai re SC		0	1	2	55	97	116	98	114	1	Lolos	Lolos	1
355	3	Perempuan	2	16/9/2021	SC	2	9	10	BBLC CB SMK SC ai re SC		0	1	2	24	100	124	99	120	1	Lolos	Lolos	1
356	3	Perempuan	2	15/9/2021	SC	2	9	10	BBLC CB SMK SC ai re SC, DKP		0	1	1	15	100	128	99	121	1	Lolos	Lolos	1
357	3	Perempuan	2	16/9/2021	Spontan	1	9	10	BBLC CB SMK Spontan		0	1	2	31	98	123	98	120	0	Lolos	Lolos	1
358	1	Laki laki	1	16/9/2021	SC	2	7	9	BBLC CB SMK SC ai kala II lama, ibu PEB		0	3	2	36	97	123	97	120	0	Lolos	Lolos	1
359	3	Laki laki	1	18/9/2021	SC	2	9	10	BBLC CB SMK SC ai miopi Tinggi HDK		0	1	1	23	98	140	98	138	0	Lolos	Lolos	1
360	3	Laki laki	1	18/9/2021	SC	2	9	10	BBLC CB SMK SC		0	1	2	31	98	120	98	115	0	Lolos	Lolos	1
361	3	Laki laki	1	18/9/2021	Spontan	1	9	10	BBLC CB SMK Spontan		0	1	2	32	99	120	100	128	1	Lolos	Lolos	1
362	3	Perempuan	2	18/9/2021	SC	2	9	10	BBLC CB SMK SC ai sups bayi besar		0	1	1	23	98	130	98	130	0	Lolos	Lolos	1
363	3	Laki laki	1	18/9/2021	SC	2	9	10	BBLC CB SMK SC ai riw SC+ BDP		0	1	2	24	100	145	100	144	0	Lolos	Lolos	1
364	3	Laki laki	1	18/9/2021	SC	2	9	10	BBLC CB SMK SC ai re SC, IUGR		0	1	1	22	99	130	98	127	1	Lolos	Lolos	1
365	3	Perempuan	2	18/9/2021	SC	2	9	10	BBLC CB SMK SC ai re SC		0	1	1	18	99	127	99	131	0	Lolos	Lolos	1
366	1	Perempuan	2	19/9/2021	Spontan	1	6	8	BBLR CB KMK asimetris spontan janin sups dandy walker		0	1	2	74	99	120	98	117	1	Lolos	Lolos	1
367	1	Perempuan	2	20/9/2021	Spontan	1	7	8	BBLR KB SMK Spontan KPD 12 jam		0	1	2	41	100	130	100	125	0	Lolos	Lolos	1
368	2	Perempuan	2	20/9/2021	Spontan	1	8	9	BBLR CB KMK, IUGR		0	3	2	33	99	124	96	123	3	Lolos	Lolos	1
369	2	Laki laki	1	20/9/2021	SC	2	8	9	BBLC CB SMK SC ai DKP		0	3	2	30	96		97		1	Lolos	Lolos	1
370	2	Laki laki	1	20/9/2021	SC	2	8	9	BBLC CB SMK SC ai induksi gagal		0	3	2	29	100		100		0	Lolos	Lolos	1
371	2	Laki laki	1	20/9/2021	SC	2	7	8	BBLC CB SMK SC ai Kala II tidak maju		0	3	2	28	97	117	95	120	2	Lolos	Lolos	1
372	2	Perempuan	2	20/9/2021	SC	2	8	9	BBLC CB SMK SC ai riw SC, anemia, VBAC		0	3	1	23	97	123	98	120	1	Lolos	Lolos	1
373	2	Perempuan	2	20/9/2021	SC	2	8	9	BBLC CB SMK SC ai riw re SC		0	3	2	56	100		100		0	Lolos	Lolos	1
374	2	Laki laki	1	20/9/2021	SC	2	8	9	BBLC CB SMK SC ai riw SC		0	3	2	59	97		97		0	Lolos	Lolos	1
375	2	Perempuan	2	20/9/2021	SC	2	7	9	BBLC CB SMK SC ai riw SC		0	3	2	57	96		95		1	Lolos	Lolos	1
376	2	Laki laki	1	20/9/2021	SC	2	8	9	BBLC KB SMK SC preterm dengan KPD		0	3	2	61	97	156	98	136	1	Lolos	Lolos	1
377	2	Laki laki	1	20/9/2021	SC	2	8	9	BBLC CB SMK SC ai riw SC		0	3	2	45	97		96		1	Lolos	Lolos	1
378	4	Laki laki	1	16/9/2021	SC	2	8	9	BBLC CB SMK SC ai letak obliq		0	3	2	42	97	138	97	138	0	Lolos	Lolos	1
379	4	Perempuan	2	15/9/2021	Spontan	1	7	9	BBLC CB SMK Spontan		0	3	2	41	99	112	100	112	1	Lolos	Lolos	1
380	4	Laki laki	1	2021-12-09	Spontan	1	8	9	BBLC CB SMK Spontan		0	3	2	36	97		98		1	Lolos	Lolos	1
381	3	Perempuan	2	20/9/2021	SC	2	9	10	BBLC CB SMK SC ai riw SC BDP		0	1	2	44	99	128	100	108	1	Lolos	Lolos	1
382	3	Perempuan	2	20/9/2021	SC	2	9	10	BBLC CB SMK SC ai riw SC dan KPD		0	1	2	24	98	128	100	116	2	Lolos	Lolos	1
383	3	Perempuan	2	20/9/2021	SC	2	9	10	BBLC CB SMK SC ai re SC riw Kista, multiple myoma		0	1	2	24	99	125	97	120	3	Lolos	Lolos	1
384	3	Perempuan	2	20/9/2021	SC	2	9	10	BBLC CB SMK SC ai presbo, PEB, riw SC		0	1	2	45	99	156	100	154	1	Lolos	Lolos	1
385	4	Laki laki	1	20/9/2021	SC	2	9	10	BBLC CB SMK SC riw SC+BDP, preski		0	1	1	22	99	142	100	143	0	Lolos	Lolos	1
386	1	Perempuan	2	21/9/2021	SC	2	8	9	BBLC CB SMK SC ai ibu CHF CF II, dilated cardiomyopathy MR moderate, riw SC, obese grade I, anemia mikrositik hipokromik		0	3	2	26	97		96		1	Lolos	Lolos	1
387	3	Perempuan	2	22/9/2021	Spontan	1	9	10	BBLC CB SMK Spontan		0	1	2	29	100	151	99	149	1	Lolos	Lolos	1
388	3	Laki laki	1	20/9/2021	SC	2	9	10	BBLC CB SMK SC ai DKP dan re SC		0	1	1	6	100	140	99	138	1	Lolos	Lolos	1
389	3	Perempuan	2	21/9/2021	SC	2	9	10	BBLC CB SMK SC ai letak obliq		0	1	2	24	99	122	100	117	1	Lolos	Lolos	1
390	3	Perempuan	2	22/9/2021	Spontan	1	9	10	BBLC CB SMK Spontan		0	1	2	38	97	128	98	130	1	Lolos	Lolos	1
391	3	Laki laki	1	21/9/2021	SC	2	9	10	BBLC CB SMK SC ai re SC		0	1	1	23	100	104	100	107	0	Lolos	Lolos	1
392	3	Perempuan	2	21/9/2021	SC	2	9	10	BBLC CB SMK SC ai oligo+HDK		0	1	1	18	99	146	100	144	1	Lolos	Lolos	1
393	3	Laki laki	1	22/9/2021	SC	2	9	10	BBLC CB SMK SC ai sups bayi besar, HDK, trombositopeni		0	1	2	36	98	113	97	105	1	Lolos	Lolos	1
394	3	Laki laki	1	22/9/2021	SC	2	9	10	BBLC CB SMK SC ai riw SC, High myopia		0	1	2	27	100	110	99	121	1	Lolos	Lolos	1
395	3	Laki laki	1	22/9/2021	SC	2	9	10	BBLC CB SMK SC ai fetal distress KPD		0	1	2	28	100	128	99	140	1	Lolos	Lolos	1
396	3	Laki laki	1	22/9/2021	SC	2	9	10	BBLC CB SMK SC ai riw SC, Susp DKP		0	1	2	30	97	126	97	110	0	Lolos	Lolos	1
397	3	Laki laki	1	22/9/2021	SC	2	9	10	BBLC CB SMK SC ai APS		0	1	2	30	99	136	99	140	0	Lolos	Lolos	1
398	3	Laki laki	1	22/9/2021	SC	2	9	10	BBLC CB SMK SC ai re SC, sindaktili of the toes		0	1	2	28	98	125	97	120	1	Lolos	Lolos	1
399	3	Laki laki	1	22/9/2021	SC	2	7	10	BBLC CB SMK SC KPD, riw SC		0	1	2	80	98	152	99	149	1	Lolos	Lolos	1
400	3	Laki laki	1	22/9/2021	SC	2	9	10	BBLC CB SMK SC ai oligohidramion		0	1	2	27	97	110	98	115	1	Lolos	Lolos	1
401	3	Laki laki	1	22/9/2021	SC	2	9	10	BBLC CB SMK SC ai induksi gagal		0	1	2	30	99	100	99	130	0	Lolos	Lolos	1
402	3	Perempuan	2	22/9/2021	SC	2	9	10	BBLC CB SMK SC ai riw SC+MOW		0	1	2	32	98	132	97	130	1	Lolos	Lolos	1
403	2	Laki laki	1	22/9/2021	Spontan	1	7	9	BBLC CB SMK Spontan		0	3	1	20	99		99		0	Lolos	Lolos	1
404	2	Perempuan	2	22/9/2021	SC	2	9	9	BBLC CB SMK SC ai letak sumsang		0	3	2	36	96	102	95	105	1	Lolos	Lolos	1
405	2	Laki laki	1	22/9/2021	SC	2	8	9	BBLC CB SMK SC ai riw SC		0	3	2	35	100		99		1	Lolos	Lolos	1
406	1	Laki laki	1	24/9/2021	SC	2	8	9	BBLC CB SMK SC ai twin pregnancy (preskep lintang) DCDA, single fetal IVFD		0	1	2	48	99	148	99	146	0	Lolos	Lolos	1
407	1	Perempuan	2	24/9/2021	Spontan	1	8	9	BBLC CB SMK Spontan KPD 24 jam		0	1	2	48	98	132	98	130	0	Lolos	Lolos	1
408	2	Perempuan	2	24/9/2021	SC	2	7	9	BBLR CB SMK SC ai Gemeli		0	3	2	31	95	130	96	128	1	Lolos	Lolos	1
409	2	Perempuan	2	24/9/2021	SC	2	8	9	BBLR CB SMK SC ai Gemeli		0	3	2	31	97	140	97	130	1	Lolos	Lolos	1
410	2	Perempuan	2	23/9/2021	Spontan	1	8	9	BBLC CB SMK Spontan		0	1	1	6	96	142	97	140	1	Lolos	Lolos	1
411	2	Perempuan	2	24/9/2021	SC	2	8	9	BBLC CB SMK SC ai oligohidramion, induksi gagal		0	3	1	10	97	140	96	142	1	Lolos	Lolos	1
412	2	Laki laki	1	22/9/2021	Spontan	1	8	9	BBLC CB SMK Spontan		0	1	1	6	96	130	96	123	0	Lolos	Lolos	1
413	2	Perempuan	2	23/9/2021	Spontam	1	7	9	BBLC KB SMK		0	1	1	6	97	144	96	146	1	Lolos	Lolos	1
414	3	Laki laki	1	24/9/2021	Spontan	1	9	10	BBLC CB SMK Spontan		0	1	1	6	100	123	99	123	1	Lolos	Lolos	1
415	3	Perempuan	1	24/9/2021	SC	2	9	10	BBLC CB SMK SC		0	1	1	21	100	131	97	122	3	Lolos	Lolos	1
416	3	Laki laki	1	24/9/2021	SC	2	9	10	BBLC CB SMK SC		0	1	2	33	98	114	98	115	0	Lolos	Lolos	1
417	3	Laki laki	1	24/9/2021	Spontan	1	9	10	BBLC CB SMK Spontan		0	1	2	25	99	127	100	133	1	Lolos	Lolos	1
418	3	Perempuan	1	24/9/2021	SC	2	9	10	BBLC CB SMK SC ai re SC+MOW		0	1	2	44	99	134	100	114	1	Lolos	Lolos	1
419	3	Laki laki	1	24/9/2021	Spontan	1	9	10	BBLC KB SMK Spontan		0	1	2	26	100	130	99	135	1	Lolos	Lolos	1
420	3	Laki laki	1	24/9/2021	SC	2	9	10	BBLC CB SMK SC ai presbo		0	1	2	28	98	143	100	145	2	Lolos	Lolos	1
421	3	Laki laki	1	24/9/2021	Spontan	1	8	9	BBLC CB SMK Spontan		0	1	2	24	98	104	98	100	0	Lolos	Lolos	1
422	3	Perempuan	2	24/9/2021	Spontan	1	9	10	BBLC CB SMK Spontan		0	1	2	27	100	131	100	118	0	Lolos	Lolos	1
423	3	Perempuan	2	24/9/2021	SC	2	9	10	BBLC CB SMK SC ai re SC		0	1	2	40	98	112	98	100	0	Lolos	Lolos	1
424	2	Perempuan	2	26/9/2021	SC	2	7	9	BBLC CB SMK SC ai janin besar		0	1	1	22	98	110	99	110	1	Lolos	Lolos	1
425	2	Perempuan	2	26/9/2021	Spontan	1	8	9	BBLC CB SMK Spontan		0	3	1	18	98		97		1	Lolos	Lolos	1
426	2	Perempuan	2	26/9/2021	Spontan	1	8	9	BBLC CB SMK Spontan dengan hipertiorid		0	3	1	6	95	112	96	110	1	Lolos	Lolos	1
427	2	Perempuan	2	26/9/2021	Spontan	1	7	9	BBLC CB SMK Spontan dengan oligohidramion		0	3	1	22	100	116	100	110	0	Lolos	Lolos	1
428	4	Laki laki	1	18/9/2021	Spontan	1	7	9	BBLC CB SMK Spontan		0	3	2	40	97		98		1	Lolos	Lolos	1
429	4	Perempuan	1	24/9/2021	SC	2	8	9	BBLC CB SMK SC ai re SC		0	3	2	49	98		99		1	Lolos	Lolos	1
430	4	Laki laki	1	24/9/2021	SC	2	7	9	BBLC CB SMK SC ai KPD 12 jam		0	3	2	168	97		98		1	Lolos	Lolos	1
431	3	Perempuan	2	26/9/2021	SC	2	9	10	BBLC CB SMK SC ai re SC		0	1	1	20	97	136	98	129	1	Lolos	Lolos	1
432	3	Perempuan	2	26/9/2021	SC	2	9	10	BBLC CB SMK SC ai kala II tak maju		0	1	2	26	98	126	99	137	1	Lolos	Lolos	1
433	3	Perempuan	2	26/9/2021	SC	2	9	10	BBLC CB SMK SC ai re SC		0	1	1	18	99	124	99	117	0	Lolos	Lolos	1
434	3	Perempuan	2	26/9/2021	SC	2	9	10	BBLC CB SMK SC ai PP marginalis		0	1	2	24	98	136	99	121	1	Lolos	Lolos	1
435	3	Laki laki	1	26/9/2021	SC	2	9	10	BBLC CB SMK SC Oligohidramion IUGR		0	1	2	24	100	120	100	107	0	Lolos	Lolos	1
436	3	Perempuan	2	26/9/2021	SC	2	9	10	BBLC CB SMK SC ai re SC		0	1	2	28	98	115	97	121	1	Lolos	Lolos	1
437	1	Perempuan	2	27/9/2021	SC	2	7	8	BBLB CB BMK SC ai re SC Ibu DM pregestational		0	3	1	6	99	131	99	127	0	Lolos	Lolos	1
438	1	Laki laki	1	27/9/2021	Spontan	1	7	9	BBLC CB SMK Spontan Ibu KPD 2 hari		0	3	1	22	99	127	98	124	1	Lolos	Lolos	1
439	3	Laki laki	1	28/9/2021	SC	2	9	10	BBLC CB SMK SC ai lilitan tali pusat dan oligo		0	1	1	6	99	130	98	128	1	Lolos	Lolos	1
440	3	Laki laki	1	27/9/2021	Spontan	1	9	10	BBLR CB SMK Spontan		0	1	2	24	98	127	98	127	1	Lolos	Lolos	1
441	3	Laki laki	1	27/9/2021	SC	2	9	10	BBLR KB KMK SC ai Gemeli		0	1	2	24	100	115	100	115	0	Lolos	Lolos	1
442	3	Laki laki	1	27/9/2021	SC	2	9	10	BBLR KB KMK SC ai Gemeli		0	1	2	24	100	118	100	118	0	Lolos	Lolos	1
443	3	Perempuan	2	27/9/2021	SC	2	8	9	BBLSR CB SC ai PE		0	1	2	24	100	130	100	130	0	Lolos	Lolos	1
444	3	Perempuan	2	28/9/2021	SC	2	8	9	BBLC CB SMK SC ai re SC		0	1	2	28	99	121	99	121	0	Lolos	Lolos	1
445	3	Laki laki	1	28/9/2021	SC	2	9	10	BBLC CB SMK SC ai letak lintang, riw SC		0	1	1	6	100	127	100	127	0	Lolos	Lolos	1
446	3	Perempuan	1	28/9/2021	SC	2	9	10	BBLC CB SMK SC ai riw SC		0	1	2	26	100	128	98	122	2	Lolos	Lolos	1
447	3	Laki laki	1	28/9/2021	SC	2	7	9	BBLC CB SMK SC ai riw SC		0	1	2	24	99	162	98	155	0	Lolos	Lolos	1
448	3	Perempuan	2	28/9/2021	SC	2	8	9	BBLR CB SC ai riw SC 7		0	1	2	46	99	111	99	111	0	Lolos	Lolos	1
449	3	Laki laki	1	28/9/2021	SC	2	8	9	BBLC CB SMK SC ai susp DKP		0	1	1	6	97	139	97	139	0	Lolos	Lolos	1
450	3	Laki laki	1	26/9/2021	SC	2	8	10	BBLC CB SMK SC ai re SC		0	1	2	52	99	140	98	138	1	Lolos	Lolos	1
451	2	Perempuan	1	27/9/2021	SC	2	7	9	BBLC CB SMK SC ai KPD, kala II tak maju, malposisi		0	1	2	24	97	123	96	123	1	Lolos	Lolos	1
452	2	Laki laki	1	27/9/2021	Spontan	1	6	9	BBLC CB SMK Spontan distress nafas ec pneumonia kongenital		0	1	2	24	97	120	98	122	1	Lolos	Lolos	1
453	2	Laki laki	1	24/9/2021	SC	2	8	9	BBLR CB KMK SC ai PEB IUGR Fetal compromised		0	1	2	24	98	133	97	123	1	Lolos	Lolos	1
454	2	Laki laki	1	28/9/2021	Spontan	1	7	9	BBLC CB SMK Spontan		0	1	1	6	96	130	96	128	0	Lolos	Lolos	1
455	2	Perempuan	2	28/9/2021	Spontan	1	8	9	BBLC CB SMK Spontan		0	1	2	55	100		99		1	Lolos	Lolos	1
456	2	Perempuan	2	28/9/2021	SC	2	8	9	BBLC CB SMK SC ai kala II tak maju		0	1	2	24	95	120	95	121	0	Lolos	Lolos	1
457	4	Perempuan	1	30/9/2021	Spontan	1	8	9	BBLC CB SMK Spontan		0	3	1	1	99		99		0	Lolos	Lolos	1
458	4	Perempuan	1	29/9/2021	SC	2	8	9	BBLC CB SMK SC ai sosiall		0	3	2	24	100	124	99	121	1	Lolos	Lolos	1
459	4	Laki laki	1	28/9/2021	Spontan	1	7	9	BBLC CB SMK Spontan		0	3	1	1	95		95		0	Lolos	Lolos	1
460	4	Perempuan	2	29/9/2021	Spontan	1	7	9	BBLC CB SMK Spontan		0	3	1	1	96		98		2	Lolos	Lolos	1
461	4	Laki laki	1	29/9/2021	Spontan	1	8	9	BBLC CB SMK Spontan		0	3	1	1	95		95		0	Lolos	Lolos	1
462	4	Laki laki	1	28/9/2021	Spontan	1	8	9	BBLC CB SMK Spontan		0	3	1	1	95		95		0	Lolos	Lolos	1
463	4	Laki laki	1	27/9/2021	Spontan	1	7	9	BBLC CB SMK Spontan		0	3	12	44	96	125	96	109	0	Lolos	Lolos	1
464	4	Laki laki	1	28/9/2021	SC	2	7	9	BBLC CB SMK SC ai kala 2 tak maju dan syarat vakum tidak terpenuhi		0	3	1	1	95		95		0	Lolos	Lolos	1
465	4	Laki laki	1	29/9/2021	Spontan	1	8	9	BBLR CB SMK Spontan		0	3	2	32	97		99		2	Lolos	Lolos	1
466	4	Perempuan	2	30/9/2021	SC	2	7	9	BBLC CB SMK SC ai re SC		0	3	2	48	98	131	98	131	0	Lolos	Lolos	1
467	4	Laki laki	1	28/9/2021	SC	2	8	9	BBR CB SMK SC ai re SC		0	3	1	1	95		95		0	Lolos	Lolos	1
468	1	Perempuan	2	30/9/2021	VE	3	6	8	BBLC CB SMK Spontan		0	1	2	48	100	130	98	128	2	Lolos	Lolos	1
469	1	Laki laki	1	30/9/2021	Spontan	1	8	9	BBLC CB SMK Spontan Ibu SLE		0	1	2	48	96		96		0	Lolos	Lolos	1
470	1	Laki laki	1	300/9/2021	SC	2	7	9	BBLC CB SMK SC ai KPD 12 jam		0	3	2	46	95	120	96	131	1	Lolos	Lolos	1
471	2	Laki laki	1	30/9/2021	Spontan	1	8	9	BBLR KB KMK Spontan KPD		0	1	2	24	96		97		1	Lolos	Lolos	1
472	2	Laki laki	1	30/9/2021	Spontan	1	7	9	BBLR CB KMK Spontan IUGR		0	1	2	24	97		100		3	Lolos	Lolos	1
473	2	Laki laki	1	30/9/2021	Spontan	1	8	9	BBLC CB SMK Spontan		0	3	2	24	100		99		1	Lolos	Lolos	1
474	2	Laki laki	1	30/9/2021	Spontan	1	8	9	BBLC CB SMK Spontan		0	1	1	1	97		97		0	Lolos	Lolos	1
475	2	Laki laki	1	30/9/2021	SC	2	8	9	BBLC CB SMK SC ai oligo		0	3	2	24	100		100		0	Lolos	Lolos	1
476	2	Laki laki	1	29/9/2021	SC	2	8	9	BBLC CB SMK SC ai re SC, PE, letak lintang		0	3	1	1	96		96		0	Lolos	Lolos	1
477	2	Laki laki	1	30/9/2021	SC	2	8	9	BBLC CB SMK SC ai induksi gagal, polihidramion		0	3	1	6	97		97		0	Lolos	Lolos	1
478	2	Laki laki	1	29/9/2021	SC	2	8	9	BBLC CB SMK SC ai letak lintang		0	3	1	6	97		97		0	Lolos	Lolos	1
479	2	Laki laki	1	29/9/2021	SC	2	7	9	BBLC CB SMK SC ai APS		0	3	1	1	98		98		0	Lolos	Lolos	1
480	2	Perempuan	2	30/9/2021	VE	3	7	9	BBLC CB SMK VE		0	3	1	1	96		96		0	Lolos	Lolos	1
481	2	Perempuan	2	30/9/2021	SC	2	8	9	BBLC CB SMK SC ai re SC		0	3	1	1	100		100		0	Lolos	Lolos	1
482	3	Perempuan	2	30/9/2021	Spontan	1	9	10	BBLC CB SMK Spontn		0	1	1	6	98	156	98		0	Lolos	Lolos	1
483	3	Laki laki	1	29/9/2021	SC	2	9	10	BBLC CB SMK SC ai DKP KPD		0	1	1	6	100	142	100		0	Lolos	Lolos	1
484	3	Perempuan	2	30/9/2021	Spontan	1	9	10	BBLC CB SMK Spontan		0	1	1	6	100	134	100		0	Lolos	Lolos	1
485	3	Laki laki	1	29/9/2021	SC	2	9	10	BBLC CB SMK SC ai gemeli		0	1	1	6	100	139	100		0	Lolos	Lolos	1
486	3	Laki laki	1	29/9/2021	SC	2	9	10	BBLC CB SMK SC ai gemeli		0	1	1	6	100	149	100		0	Lolos	Lolos	1
487	3	Laki laki	1	30/9/2021	Spontan	1	9	10	BBLC CB SMK Spontan		0	1	2	24	99	130	99	139	0	Lolos	Lolos	1
488	3	Laki laki	1	30/9/2021	Spontan	1	9	10	BBLC CB SMK Spontan		0	1	2	24	100	127	100		0	Lolos	Lolos	1
489	3	Perempuan	1	30/9/2021	Spontan	1	9	10	BBLC CB SMK Spontan		0	1	1	6	100	146	100		0	Lolos	Lolos	1
490	3	Perempuan	1	30/9/2021	SC	2	9	10	BBLC CB SMK SC ai re SC DKP		0	1	2	24	100	121	100	119	0	Lolos	Lolos	1
491	3	Laki laki	2	30/9/2021	SC	2	9	10	BBLC CB SMK SC ai PEB PLR re SC		0	1	2	48	99	121	100	118	1	Lolos	Lolos	1
492	3	Laki laki	1	30/9/2021	Spontan	1	9	10	BBLC CB SMK Spontan		0	1	1	6	100	154	100		0	Lolos	Lolos	1
493	3	Perempuan	2	30/9/2021	Spontan	1	9	10	BBLC CB SMK Spontan		0	1	2	28	99	139	100	130	1	Lolos	Lolos	1
494	3	Perempuan	2	29/9/2021	SC	2	9	10	BBLC CB SMK SC ai oligo		0	1	1	6	100	144	100		0	Lolos	Lolos	1
495	3	Perempuan	2	30/9/2021	SC	2	9	10	BBLC CB SMK SC ai KPD		0	1	1	6	100	138	100		0	Lolos	Lolos	1
496	3	Perempuan	2	30/9/2021	SC	2	9	10	BBLC CB SMK SC ai re SC		0	1	2	24	100	110	100	104	0	Lolos	Lolos	1
497	3	Laki laki	1	30/9/2021	SC	2	9	10	BBLB CB BMK SC ai janin besar		0	1	2	29	99	140	99	136	0	Lolos	Lolos	1
498	3	Perempuan	2	29/9/2021	SC	2	9	10	BBLC CB SMK SC ai re SC		0	1	2	24	100	110	99	116	1	Lolos	Lolos	1
499	3	Perempuan	2	30/9/2021	Spontan	1	9	10	BBLC CB SMK Spontan		0	1	1	1	100	123	100		0	Lolos	Lolos	1
500	3	Perempuan	2	30/9/2021	Spontan	1	9	10	BBLC CB SMK Spontan		0	1	1	4	100	138	100		0	Lolos	Lolos	1
501	3	Perempuan	2	30/9/2021	Spontan	1	9	10	BBLC CB SMK Spontan sups CTEV dextra		0	1	1	4	100	138	100		0	Lolos	Lolos	1
502	3	Laki laki	1	30/9/2021	Spontan	1	8	9	BBLC CB SMK Spontan		0	1	1	6	99	141	99		0	Lolos	Lolos	1
503	2	Laki laki	1	2021-02-10	SC	2	8	9	BBLC CB SMK SC ai re SC		0	1	1	2	99	117	100	121	1	Lolos	Lolos	1
504	2	Perempuan	2	2021-02-10	SC	2	8	9	BBLC CB SMK SC ai letak lintang ISK		0	1	2	24	97	131	98	121	1	Lolos	Lolos	1
505	2	Perempuan	2	2021-01-10	SC	2	7	9	BBLC CB SMK SC ai re SC letak lintan		0	1	1	6	97	123	97		0	Lolos	Lolos	1
506	2	Perempuan	2	2021-02-10	Spontan	1	8	9	BBLC CB SMK Spontan		0	3	2	24	100		100		0	Lolos	Lolos	1
507	2	Laki laki	1	2021-02-10	Spontan	1	8	9	BBLC CB SMK Spontan		0	3	1	4	95	141	96			Lolos	Lolos	1
508	2	Perempuan	2	2021-02-10	Spontan	1	8	9	BBLC CB SMK Spontah GH		0	3	1	6	100	131	100	121	0	Lolos	Lolos	1
509	2	Perempuan	2	2021-01-10	SC	2	8	9	BBLC CB SMK SC ai riw SC plasenta previa		0	1	1	4	96	130	97	123	1	Lolos	Lolos	1
510	2	Laki laki	1	2021-01-10	Spontan	1	8	9	BBLC CB SMK Spontan		0	1	1	2	97		97		0	Lolos	Lolos	1
511	2	Laki laki	1	2021-01-09	SC	1	8	9	BBLC CB SMK SC ai APS		0	3	1	12	96		97		1	Lolos	Lolos	1
512	2	Perempuan	2	2021-01-10	Spontan	1	8	9	BBLC CB SMK Spontan		0	1	1	3	97		97		0	Lolos	Lolos	1
513	2	Perempuan	2	30/9/2021	Spontan	1	8	9	BBLC CB SMK Spontan oligo GH		0	1	1	2	96		96		0	Lolos	Lolos	1
514	1	Laki laki	1	2021-02-10	Spontan	1	8	9	BBLR CB KMK Simetris		0	1	1	6	100	131	98	130	2	Lolos	Lolos	1
515	1	Laki laki	1	2021-02-10	SC	2	7	9	BBLC CB SMK SC ai fetal distress re SC		0	1	1	9	99	112	99	110	0	Lolos	Lolos	1
516	3	Perempuan	2	2021-02-10	SC	2	8	9	BBLC CB SMK SC re SC+MOW		0	1	2	43	99	131	98	129	1	Lolos	Lolos	1
517	3	Laki laki	1	2021-02-10	SC	2	9	10	BBLC CB SMK SC ai re SC		0	1	2	26	98	128	100	111	2	Lolos	Lolos	1
518	3	Laki laki	1	2021-02-10	SC	2	9	10	BBLC CB SMK SC ai KPD		0	1	2	44	97	129	97	148	0	Lolos	Lolos	1
519	3	Laki laki	1	2021-02-10	SC	2	9	10	BBLC CB SMK SC ai kista bartolini		0	1	1	20	99	121	100	129	1	Lolos	Lolos	1
520	3	Perempuan	2	2021-02-10	VE	3	8	10	BBLC CB SMK VE		0	1	2	24	97	128	97		0	Lolos	Lolos	1
521	3	Perempuan	2	29/9/2021	Spontan	1	9	10	BBLC CB SMK Spontan		0	1	1	2	99	125	99		0	Lolos	Lolos	1
522	3	Laki laki	1	2021-02-10	Spontan	1	9	10	BBLR CB KMK Spontan		0	1	1	2	98	132	98		0	Lolos	Lolos	1
523	3	Laki laki	1	2021-01-10	SC	2	5	9	BBLC CB SMK SC ai presbo		0	1	2	24	98	131	98		0	Lolos	Lolos	1
524	3	Laki laki	1	2021-02-10	Spontan	1	9	10	BBLC CB SMK Spontan		0	1	1	6	100	137	100		0	Lolos	Lolos	1
525	3	Perempuan	2	2021-01-10	Spontan	1	7	9	BBLC CB SMK Spontan		0	1	2	24	97	125	97		0	Lolos	Lolos	1
526	3	Laki laki	1	2021-02-10	Spontan	1	8	9	BBLC CB SMK Spontan		0	1	2	24	98	127	98		0	Lolos	Lolos	1
527	3	Laki laki	1	14/9/2021	SC	2	9	10	BBLC CB SMK SC ai DKP+lilitan pusat	Atresia Pulmonal, Large VSD, overriding aorta 50%, R to L shunt, PFO, R to L shunt Vertical PDA, diameter 1,8 mm	1	1	1	2	88		88		0	Gagal	Gagal	0
528	1	Laki laki	1	2021-04-10	SC	2	6	7	BBLC CB SMK SC ai re SC respiratory distress ec TTN, Hipotermia neonatal glikemia dd TTN hipoglikemia		0	3	2	24	97	137	98	130	1	Lolos	Lolos	1
529	1	Laki laki	1	2021-04-10	Spontan	1	6	8	BBLR CB SMK Spontan		0	3	2	48	99	130	99	120	0	Lolos	Lolos	1
530	1	Laki laki	1	2021-04-10	Spontan	1	7	8	BBLC CB SMK Spontan		0	1	1	5	98	115	99	128	1	Lolos	Lolos	1
531	1	Laki laki	1	2021-04-10	SC	2	8	9	BBLC CB SMK SC ai fetal distress re SC dd neonatal pneumonia, dd TTN		0	1	2	48	96	135	97	135	1	Lolos	Lolos	1
532	2	Perempuan	2	2021-03-10	SC	2	8	9	BBLC CB SMK SC ai gemeli		0	1	1	6	97	130	97		0	Lolos	Lolos	1
533	2	Perempuan	2	2021-03-20	SC	2	8	9	BBLC CB SMK SC ai gemeli		0	1	1	6	97	131	97		0	Lolos	Lolos	1
534	2	Laki laki	1	2021-02-10	SC	2	8	9	BBLC CB SMK SC ai re SC		0	1	1	7	97	117	97		0	Lolos	Lolos	1
535	2	Laki laki	1	2021-03-10	SC	2	8	9	BBLC CB SMK SC ai letak lintang riw tiroid dalam terapi		0	1	1	6	98	111	98		0	Lolos	Lolos	1
536	2	Laki laki	1	2021-04-10	Spontan	1	8	9	BBLC CB SMK Spontan		0	3	2	24	96	130	96		0	Lolos	Lolos	1
537	2	Laki laki	1	2021-04-10	Spontan	1	8	9	BBLC CB SMK Spontan		0	3	2	24	96		96		0	Lolos	Lolos	1
538	4	Perempuan	2	2021-04-10	SC	2	7	9	BBLC CB SMK SC ai gagal induksi		0	3	2	44	98	104	97	132	1	Lolos	Lolos	1
539	4	Perempuan	2	2021-04-10	SC	2	8	9	BBLC CB SMK SC ai partus tak maju + re SC		0	3	1	16	98	124	99	129	1	Lolos	Lolos	1
540	4	Laki laki	1	2021-02-10	SC	2	7	9	BBLC CB SMK SC ai DKP		0	3	2	31	98	120	100	115	2	Lolos	Lolos	1
541	4	Laki laki	1	2021-02-10	Spontan	1	7	9	BBLC CB SMK Spontan		0	3	2	24	98		99		1	Lolos	Lolos	1
542	4	Laki laki	1	2021-02-10	SC	2	7	9	BBLC CB SMK SC ai re SC		0	3	1	20	100		100		0	Lolos	Lolos	1
543	4	Laki laki	1	2021-02-10	SC	2	9	10	BBLC CB SMK SC ai KPD, simulasi gagal		0	3	2	46	98	145	98	148	0	Lolos	Lolos	1
544	4	Laki laki	2	2021-02-10	SC	2	7	9	BBLC CB SMK SC ai re SC		0	3	2	29	98	113	99	116	1	Lolos	Lolos	1
545	4	Perempuan	2	2021-02-10	SC	2	7	9	BBLC CB SMK SC ai re SC		0	3	2	30	99		97		2	Lolos	Lolos	1
546	4	Perempuan	2	30/9/2021	SC	2	7	9	BBLC BC SMK SC ai DJJ irreguler		0	3	1	2	97		97		0	Lolos	Lolos	1
547	4	Laki laki	1	30/9/2021	Spontan	1	7	9	BBLC CB SMK Spontan		0	3	1	1	98		98		0	Lolos	Lolos	1
548	4	Perempuan	2	30/9/2021	Spontan	1	8	9	BBLC CB SMK Spontan		0	3	1	1	97		97		0	Lolos	Lolos	1
549	4	Laki laki	1	29/9/2021	Spontan	1	8	9	BBLC CB SMK Spontan		0	3	1	1	97		97		0	Lolos	Lolos	1
550	4	Perempuan	2	30/9/2021	SC	2	8	9	BBLC CB SMK SC ai Stimulasi gagal		0	3	1	1	97		97		0	Lolos	Lolos	1
551	4	Laki laki	1	30/9/2021	Spontan	1	7	9	BBLC CB SMK Spontan		0	3	1	1	97		97		0	Lolos	Lolos	1
552	4	Laki laki	1	2021-02-10	Spontan	1	8	9	BBLC CB SMK Spontan		0	3	1	1	97		97		0	Lolos	Lolos	1
553	4	Perempuan	2	2021-02-10	SC	2	7	9	BBLC CB SMK SC ai re SC		0	3	1	1	97		97		0	Lolos	Lolos	1
554	4	Laki laki	1	2021-02-10	SC	2	7	9	BBLC CB SMK SC ai induksi gagal		0	3	1	1	97		97		0	Lolos	Lolos	1
555	3	Perempuan	2	2021-02-10	SC	2	9	10	BBLC CB SMK SC ai presbo		0	1	1	1	97	126	100	125	3	Lolos	Lolos	1
556	3	Perempuan	2	2021-03-10	SC	2	9	10	BBLC CB SMK SC ai re SC		0	1	1	3	97	132	98	127	1	Lolos	Lolos	1
557	3	Laki laki	1	2021-03-10	SC	2	8	9	BBLR CB KMK SC ai presbo+IUGR		0	1	1	12	100	144	100	135	0	Lolos	Lolos	1
558	3	Perempuan	2	2021-01-10	VE	3	8	10	BBLC CB SMK VE		0	1	1	3	100	147	100		0	Lolos	Lolos	1
559	3	Laki laki	1	2021-02-10	SC	2	9	10	BBLR CB KMK SC ai PEB		0	1	1	1	98	118	99	127	1	Lolos	Lolos	1
560	3	Laki laki	1	2021-04-10	SC	2	9	10	BBLC CB SMK SC ai re SC		0	1	2	24	100	129	100	119	0	Lolos	Lolos	1
561	3	Laki laki	1	2021-04-10	SC	2	9	10	BBLC CB SMK SC ai ai riw SC sifilis		0	1	2	24	100	127	100	119	0	Lolos	Lolos	1
562	3	Perempuan	2	2021-04-10	SC	2	9	10	BBLC CB SMK SC ai re SC		0	1	2	24	100	119	100	107	0	Lolos	Lolos	1
563	3	Perempuan	2	2021-04-10	SC	2	9	10	BBLC CB SMK SC ai Kala II tak maju		0	1	2	24	98	134	99	140	1	Lolos	Lolos	1
564	3	Perempuan	2	2021-04-10	SC	2	8	9	BBLC CB SMK SC ai riw SC +HDK		0	1	1	4	100	143	100		0	Lolos	Lolos	1
565	3	Perempuan	2	2021-04-10	Spontan	1	9	10	BBLC CB SMK Spontan		0	1	1	3	100	138	100		0	Lolos	Lolos	1
566	3	Laki laki	1	2021-04-10	Spontan	1	9	10	BBLC CB SMK Spontan		0	1	1	2	99	129	99		0	Lolos	Lolos	1
567	3	Laki laki	1	2021-04-10	Spontan	1	9	10	BBLC CB SMK Spontan		0	1	1	3	100	132	100		0	Lolos	Lolos	1
568	3	Laki laki	1	2021-04-10	SC	2	9	10	BBLC CB SMK SC ai riw SC+ letak lintang		0	1	1	3	100	122	100		0	Lolos	Lolos	1
569	3	Perempuan	2	2021-04-10	SC	2	9	10	BBLC CB SMK SC ai riw SC+PLR		0	1	1	3	100		100		0	Lolos	Lolos	1
570	3	Laki laki	1	2021-04-10	SC	2	9	10	BBLC CB SMK SC ai DKP		0	1	1	1	100	129	100		0	Lolos	Lolos	1
571	1	Perempuan	2	2021-06-10	Spontan	1	8	9	BBLC CB SMK Spontan dangan bayi sups IUGR, instestinal obstruction susp		0	3	1	18	100	120	100	118	0	Lolos	Lolos	1
572	2	Laki laki	1	2021-06-10	SC	2	8	9	BBLR CB KMK SC ai gemeli		0	3	1	8	99	118	99	110	0	Lolos	Lolos	1
573	2	Laki laki	1	2021-06-10	SC	2	8	9	BBLR CB KMK SC ai gemeli		0	3	1	8	98	130	98	128	0	Lolos	Lolos	1
574	2	Laki laki	1	29/9/2021	Spontan	1	8	9	BBLR KB KMK Spontan		0	1	1	18	97	127	97	127	0	Lolos	Lolos	1
575	2	Laki laki	1	2021-06-10	SC	2	8	9	BBLB CB BMK SC ai induksi gagal		0	1	1	15	96	133	97	121	1	Lolos	Lolos	1
576	2	Perempuan	2	30/9/2021	Spontan	1	8	9	BBLC CB SMK Spontan		0	1	2	24	97	120	97	120	0	Lolos	Lolos	1
577	2	Laki laki	1	2021-06-10	SC	2	8	9	BBLC CB SMK SC ai riw SC, letak lintang		0	1	1	7	96	131	96		0	Lolos	Lolos	1
578	2	Laki laki	1	2021-06-10	SC	2	7	9	BBLC CB SMK SC ai fetal distress, Kala II		0	1	1	6	97	131	97		0	Lolos	Lolos	1
579	2	Laki laki	1	2021-05-10	SC	2	8	9	BBLC CB SMK SC ai DKP		0	1	1	6	98	112	98		0	Lolos	Lolos	1
580	2	Laki laki	1	2021-06-10	SC	2	8	9	BBLC CB SMK SC ai DKP riwayat SC, HBsAg Reaktig		0	1	2	28	97	126	97		0	Lolos	Lolos	1
581	2	Perempuan	2	2021-06-10	Spontan	1	8	9	BBLC CB SMK Spontan		0	1	1	9	98	105	97	128	1	Lolos	Lolos	1
582	2	Laki laki	1	2021-05-10	SC	2	8	9	BBL CB SMK SC Ai letak lintang, HT, re SC		0	1	1	12	96	119	96		0	Lolos	Lolos	1
583	2	Laki laki	1	2021-05-10	SC	2	8	9	BBLC CB SMK SC ai prebo, oligo		0	1	1	10	96	127	96		0	Lolos	Lolos	1
584	2	Perempuan	2	2021-05-10	SC	2	8	9	BBLC CB SMK SC ai riw SC letak lintang		0	1	1	10	96	131	96		0	Lolos	Lolos	1
585	2	Perempuan	2	2021-05-10	SC	2	9	10	BBLC CB SMK SC ai APS		0	1	1	8	96	129	96		0	Lolos	Lolos	1
586	2	Laki laki	1	2021-06-10	SC	2	8	9	BBLC CB SMK Spontan Varises Vagina, GH		0	1	1	9	100	118	100	120	0	Lolos	Lolos	1
587	2	Perempuan	2	2021-06-10	Spontan	1	8	9	BBLC CB SMK Spontan		0	1	1	12	100	114	100	110	0	Lolos	Lolos	1
588	2	Laki laki	1	2021-06-10	SC	2	8	9	BBLC CB SMK SC ai induksi gagal		0	1	1	10	97	131	97		0	Lolos	Lolos	1
589	4	Laki laki	1	2021-02-10	Spontan	1	7	9	BBLC CB SMK Spontan		0	3	1	1	97		97		0	Lolos	Lolos	1
590	4	Perempuan	2	2021-03-10	SC	2	7	9	BBLC CB SMK SC ai letak obliq		0	3	1	1	97		97		0	Lolos	Lolos	1
591	4	Perempuan	2	2021-03-10	SC	2	7	9	BBLC CB SMK SC ai presbo		0	3	1	1	97		97		0	Lolos	Lolos	1
592	4	Perempuan	2	2021-03-10	SC	2	7	9	BBLC CB SMK SC ai kepala belum masuk panggul		0	3	1	1	97		97		0	Lolos	Lolos	1
593	4	Perempuan	2	2021-04-10	SC	2	8	9	BBLC CB SMK SC au re SC partus tak maju		0	3	1	1	98	123	99	120	1	Lolos	Lolos	1
594	4	Laki laki	1	2021-03-10	SC	2	7	9	BBLC CB SMK SC ai Fetal distress, KPD		0	3	1	1	97		97		0	Lolos	Lolos	1
595	4	Laki laki	1	2021-05-10	Spontan	1	8	9	BBLC CB SMK Spontan		0	3	1	1	97		97		0	Lolos	Lolos	1
596	4	Laki laki	1	2021-05-10	Spontan	1	8	9	BBLC CB SMK Spontan		0	3	1	1	97		97		0	Lolos	Lolos	1
597	4	Perempuan	2	2021-05-10	Spontan	1	8	9	BBLC CB SMK Spontan		0	3	1	2	97		97		0	Lolos	Lolos	1
598	3	Laki laki	1	2021-06-10	SC	2	9	10	BBLC CB SMK SC ai re SC		0	1	1	3	99	142	99		0	Lolos	Lolos	1
599	3	Perempuan	2	2021-05-10	SC	2	9	10	BBLC CB SMK SC ai KPD		0	1	2	24	97	150	98	139	1	Lolos	Lolos	1
600	3	Perempuan	2	2021-06-10	Spontan	1	9	10	BBLR CB SMK Spontan		0	1	2	24	97	120	97		0	Lolos	Lolos	1
601	3	Laki laki	1	2021-06-10	SC	2	3	9	BBLC CB SMK SC ai oligo		0	1	2	24	98	121	98		0	Lolos	Lolos	1
602	3	Perempuan	2	2021-06-10	Spontan	1	3	8	BBLC CB SMK Spontan		0	1	2	24	100	105	100		0	Lolos	Lolos	1
603	3	Perempuan	1	2021-06-10	Spontan	1	9	10	BBLC CB SMK Spontan		0	1	1	3	100	144	100		0	Lolos	Lolos	1
604	3	Laki laki	1	2021-05-10	SC	2	9	10	BBLC CB SMK SC ai APS		0	1	1	1	99		99		0	Lolos	Lolos	1
605	3	Laki laki	1	2021-05-10	SC	2	9	10	BBLR CB SMK SC ai PEB		0	1	1	3	100	123	100		0	Lolos	Lolos	1
606	3	Perempuan	2	2021-05-10	Spontan	1	9	10	BBLC CB SMK Spontan		0	1	1	1	99	156	99		0	Lolos	Lolos	1
607	3	Laki laki	1	29/9/2021	Spontan	1	9	10	BBLC CB SMK Spontan		0	1	1	1	98	142	98		0	Lolos	Lolos	1
608	3	Laki laki	1	2021-05-10	Spontan	1	9	10	BBLC CB SMK Spontan		0	1	1	4	100	137	100		0	Lolos	Lolos	1
609	3	Perempuan	2	2021-05-10	Spontan	1	9	10	BBLC CB SMK Spontan		0	1	1	2	130	98	130		0	Lolos	Lolos	1
610	3	Perempuan	2	2021-05-10	Spontan	1	9	10	BBLC CB SMK Spontan		0	1	1	2	99	139	99		0	Lolos	Lolos	1
611	3	Laki laki	1	2021-02-10	Spontan	1	9	10	BBLC CB SMK Spontan		0	1	1	1	100	136	100	137	0	Lolos	Lolos	1
612	3	Perempuan	2	2021-06-10	SC	2	9	10	BBLC CB SMK SC ai PLR riw SC		0	1	1	11	100	128	100		0	Lolos	Lolos	1
613	3	Laki laki	1	2021-05-10	Spontan	1	9	10	BBLC CB SMK Spontan		0	1	1	2	99	148	99		0	Lolos	Lolos	1
614	3	Laki laki	1	2021-06-10	Spontan	1	9	10	BBLC CB SMK Spontan		0	1	2	30	98	110	99	115	1	Lolos	Lolos	1
615	3	Laki laki	1	2021-06-10	Spontan	1	9	10	BBLC CB SMK Spontan		0	1	2	24	98	116	97	110	1	Lolos	Lolos	1
616	3	Laki laki	1	2021-06-10	SC	2	9	10	BBLC CB SMK SC ai riw SC		0	1	2	24	99	120	100	124	1	Lolos	Lolos	1
617	3	Laki laki	1	2021-06-10	SC	2	9	10	BBLC CB SMK SC ai KPD		0	1	2	28	99	120	98	124	1	Lolos	Lolos	1
618	3	Perempuan	2	2021-06-10	SC	2	9	10	BBLC CB SMK SC ai KPD gagal induksi		0	1	2	42	100	120	99	140	1	Lolos	Lolos	1
619	3	Laki laki	1	2021-06-10	SC	2	9	10	BBLC KB SMK SC ai DKP		0	1	2	45	99	123	98	120	1	Lolos	Lolos	1
620	1	Laki laki	1	2021-06-10	Spontan	1	8	9	BBLC CB SMK Sspontan susp PDA		0	3	2	48	98	141	98		0	Lolos	Lolos	1
621	1	Perempuan	2	2021-07-10	SC	2	7	8	BBLR KB SMK SC ai IUGR, insufisiensi plasenta, absnet end diastolic, ibu anemia		0	3	2	48	100	122	100	110	0	Lolos	Lolos	1
622	1	Laki laki	1	2021-07-10	Spontan	1	7	9	BBLC CB SMK Spontan ibu dengan hipotiroid		0	3	1	12	98	121	97	120	1	Lolos	Lolos	1
623	1	Perempuan	2	2021-07-10	SC	2	9	10	BBLR KB SMK SC ai fetal compromised, gemeli, PPI		0	3	2	72	100	121	99	130	1	Lolos	Lolos	1
624	1	Laki laki	1	2021-04-10	SC	2	9	10	BBLR KB SMK SC ai fetal compromised, gemeli, PPI, DCDA		0	3	2	72	98	126	96	120	2	Lolos	Lolos	1
625	2	Laki laki	1	2021-08-10	Spontan	1	8	9	BBLR CB SMK Spontan, IUGR, polihidramion		0	3	2	48	97	128	97		0	Lolos	Lolos	1
626	2	Laki laki	1	2021-07-10	SC	2	8	9	BBLC CB SMK SC ai Placenta previa		0	3	1	8	97	120	97		0	Lolos	Lolos	1
627	2	Perempuan	2	2021-07-10	SC	2	8	9	BBLC CB SMK SC ai DKP PEB		0	3	1	6	95	131	95		0	Lolos	Lolos	1
628	2	Perempuan	1	2021-07-10	SC	2	8	9	BBLC CB SMK SC ai VBAC gagal		0	3	1	11	98	131	98		0	Lolos	Lolos	1
629	4	Perempuan	2	2021-06-10	SC	2	7	9	BBLC CB SMK SC ai KPD+DKP		0	3	1	1	97		97		0	Lolos	Lolos	1
630	4	Perempuan	2	2021-05-10	Spontan	1	8	9	BBLC CB SMK Spontan		0	3	1	1	97		97		0	Lolos	Lolos	1
631	4	Perempuan	2	2021-05-10	Spontan	1	8	9	BBLC CB SMK Spontan		0	3	1	1	97		97		0	Lolos	Lolos	1
632	4	Laki laki	1	2021-05-10	SC	2	8	9	BBLC CB SMK SC ai letak obliq		0	3	1	1	97		97		0	Lolos	Lolos	1
633	4	Perempuan	2	2021-05-10	Spontan	1	7	9	BBLC CB SMK Spontan		0	3	1	1	97		97		0	Lolos	Lolos	1
634	4	Laki laki	1	2021-05-10	SC	2	8	9	BBLC CB SMK SC ai re SC		0	3	1	1	97		97		0	Lolos	Lolos	1
635	4	Perempuan	2	2021-06-10	Spontan	1	7	9	BBLC CB SMK Spontan		0	3	1	1	97		97		0	Lolos	Lolos	1
636	4	Laki laki	1	2021-05-10	SC	2	7	9	BBLC CB SMK SC ai re SC		0	3	1	1	97		97		0	Lolos	Lolos	1
637	3	Perempuan	2	2021-08-10	Spontan	1	9	10	BBLC CB SMK post partum spontan		0	1	1	1	100	148	100		0	Lolos	Lolos	1
638	3	Laki laki	1	2021-08-10	SC	2	9	10	BBLC CB SMK SC ai sups DKP re SC		0	1	1	1	98	124	98		0	Lolos	Lolos	1
639	3	Laki laki	1	2021-08-10	SC	2	9	10	BBLC CB SMK SC ai APS KPD		0	1	1	4	100	133	100		0	Lolos	Lolos	1
640	3	Perempuan	2	2021-08-10	SC	2	8	9	BBLR KB KMK SC ai PEB oligo		0	1	1	20	99	113	99		0	Lolos	Lolos	1
641	3	Laki laki	1	2021-08-10	SC	2	9	10	BBLC CB SMK SC ai KPD Asfiksia		0	1	2	48	97	121	97		0	Lolos	Lolos	1
642	3	Laki laki	1	2021-08-10	VE	3	3	8	BBLC KB SMK BE asfiksia berat		0	1	1	4	100	132	100		0	Lolos	Lolos	1
643	3	Laki laki	1	2021-08-10	SC	2	9	10	BBLC CB SMK SC ai presbo re SC		0	1	1	5	100	125	100		0	Lolos	Lolos	1
644	3	Laki laki	1	2021-08-10	SC	2	9	10	BBLB CB BK SC ai janin besar		0	1	1	3	100	135	100		0	Lolos	Lolos	1
645	3	Laki laki	1	2021-08-10	SC	2	9	10	BBLB CB BMK SC ai janin besar		0	1	1	3	100	145	100		0	Lolos	Lolos	1
646	3	Laki laki	1	2021-08-10	SC	2	9	10	BBLR CB SMK SC ai gemeli bayi gemeli II +		0	1	2	48	100	118	100		0	Lolos	Lolos	1
647	3	Laki laki	1	2021-08-10	SC	2	9	10	BBLR CB KMK SC ai oligo+IUGR		0	1	1	2	99	137	99		0	Lolos	Lolos	1
648	3	Laki laki	1	2021-08-10	SC	2	9	10	BBLC CB SMK SC ai oligo+post date		0	1	1	1	98	123	98		0	Lolos	Lolos	1
649	3	Perempuan	2	2021-07-10	Spontan	1	9	10	BBLC CB SMK Spontan		0	1	2	24	98	138	98		0	Lolos	Lolos	1
650	3	Perempuan	2	2021-08-10	Spontan	1	9	10	BBLC CB SMK Spontan		0	1	1	2	99	125	99		0	Lolos	Lolos	1
651	3	Perempuan	2	2021-08-10	SC	2	9	10	BBLC CB SMK SC ai letak lintang		0	1	1	2	97	140	97		0	Lolos	Lolos	1
652	3	Laki laki	1	2021-08-10	SC	2	9	10	BBLC CB SMK SC ai presbo		0	1	1	1	97	146	97		0	Lolos	Lolos	1
653	3	Laki laki	1	2021-08-10	SC	2	9	10	BBLC CB SMK SC ai lilitan tali pusat		0	1	2	24	100	128	100	130	0	Lolos	Lolos	1
654	3	Laki laki	1	2021-08-10	SC	2	9	10	BBLC CB SMK SC ai prebo+re SC		0	1	2	24	99	128	97	140	2	Lolos	Lolos	1
655	3	Perempuan	2	2021-08-10	SC	2	9	10	BBLC CB SMK SC ai		0	1	2	30	97	120	97	127	0	Lolos	Lolos	1
656	3	Perempuan	2	2021-08-10	SC	2	7	8	BBLC CB SMK SC ai letak lintang+PP totalis		0	1	2	31	97	139	97	141	0	Lolos	Lolos	1
657	1	Perempuan	2	2021-11-10	Spontan	1	7	9	BBLR KB SMK Spontan		0	3	2	24	100	104	98	107	2	Lolos	Lolos	1
658	1	Perempuan	2	2021-10-10	SC	2	8	9	BBLC CB SMK SC ai prolonge latent phase, ibu ca mamae, respiratory distress neonatal pneumonia		0	3	2	48	99	128	99	126	0	Lolos	Lolos	1
659	1	Laki laki	1	2021-11-10	Spontan	1	7	9	BBLC CB SMK Spontan dengan kala II lama + VE		0	3	2	48	96	115	96	120	0	Lolos	Lolos	1
660	1	Perempuan	2	2021-11-10	SC	2	8	10	BBLR SMK SC ai Fetal comp, ibu hbsag+, KPD, riwayat SC		0	3	2	24	98	120	99	121	1	Lolos	Lolos	1
661	1	Laki laki	1	2021-11-10	SC	2	8	9	BBLC KB SMK Spontan ibu pprom, ISK		0	3	2	56	99	131	99	120	0	Lolos	Lolos	1
662	1	Perempuan	2	2021-11-10	Spontan	1	6	9	BBLC CB SMK Spontan		0	3	2	24	98	120	99	111	1	Lolos	Lolos	1
663	1	Laki laki	1	2021-11-10	Spontan	1	6	9	BBLC CB SMK Spontan dengan air ketuban keruh		0	3	2	30	97	114	97	112	0	Lolos	Lolos	1
664	2	Laki laki	1	2021-11-10	SC	2	8	9	BBLB CB SMK Sc ai janin besar, re SC		0	1	1	4	97	129	97		0	Lolos	Lolos	1
665	2	Laki laki	1	2021-10-10	VE	3	8	9	BBLC CB SMK VE kala II tak maju, VBAC gagal, GH		0	1	2	24	97	132	97		0	Lolos	Lolos	1
666	2	Perempuan	2	2021-11-10	Spontan	1	7	9	BBLR KB SMK spontan		0	1	1	18	97	121	97		0	Lolos	Lolos	1
667	2	Laki laki	1	2021-06-10	SC	2	8	9	BBLC CB SMK SC ai induksi gagal		0	1	1	20	97	128	97		0	Lolos	Lolos	1
668	2	Perempuan	2	2021-10-11	Spontan	1	8	9	BBLR CB KMK Spontan dengan oligohidramion		0	1	2	24	96	121	96		0	Lolos	Lolos	1
669	2	Perempuan	2	2021-10-11	SC	2	8	9	BBLR CB SMK SC ai presbo, GH		0	1	2	24	96	128	96		0	Lolos	Lolos	1
670	2	Laki laki	1	2021-11-10	SC	2	8	9	BBLC CB SMK SC ai re SC		0	1	1	5	96	128	96		0	Lolos	Lolos	1
671	2	Laki laki	1	2021-09-10	SC	2	7	9	BBLC CB SMK SC ai oligo, placenta previa kalsifiksai gr III, Fetal comp		0	1	1	16	97	123	97		0	Lolos	Lolos	1
672	2	Laki laki	1	2021-11-10	SC	2	7	9	BBLC CB SMK SC ai Fetal distress		0	1	1	10	97	128	97		0	Lolos	Lolos	1
673	2	Laki laki	1	2021-11-10	Spontan	1	8	9	BBLC CB SMK Spontan KPD		0	1	2	24	99	124	99		0	Lolos	Lolos	1
674	2	Laki laki	1	2021-11-10	Spontan	1	8	9	BBLC KB BMK Spontan GH		0	1	2	36	100	127	100		0	Lolos	Lolos	1
675	3	Perempuan	2	2021-11-10	SC	2	8	9	BBLC CB SMK SC		0	1	1	3	100	146	100		0	Lolos	Lolos	1
676	3	Perempuan	2	2021-11-10	Spontan	1	9	10	BBLC CB SMK Spontan		0	1	1	2	99	132	100		1	Lolos	Lolos	1
677	3	Laki laki	1	2021-11-10	SC	2	9	10	BBLR CB SMK SC ai re SC BDP		0	1	1	1	99	120	99		0	Lolos	Lolos	1
678	3	Laki laki	1	2021-11-10	SC	2	9	10	BBLC CB SMK SC ai kala II lama		0	1	1	3	100	126	100		0	Lolos	Lolos	1
679	3	Laki laki	1	2021-09-10	SC	2	9	10	BBLC KB SMK SC ai PPROM		0	1	1	2	100	130	99	126	1	Lolos	Lolos	1
680	3	Perempuan	1	2021-11-10	Spontan	1	9	10	BBLC CB SMK Spontan		0	1	1	6	99	121	99		0	Lolos	Lolos	1
681	3	Laki laki	1	2021-11-10	Spontan	1	8	9	BBLC CB SMK Spontan		0	1	1	1	99	116	99		0	Lolos	Lolos	1
682	3	Laki laki	1	2021-11-10	Spontan	1	9	10	BBLC CB SMK Spontan		0	1	1	1	99	133	99		0	Lolos	Lolos	1
683	3	Perempuan	2	2021-11-10	SC	2	9	10	BBLC CB SMK SC ai ASD+Asma		0	1	1	1	100	114	100		0	Lolos	Lolos	1
684	3	Laki laki	1	2021-11-10	SC	2	9	10	BBLC CB SMK SC ai oligo+induksi gagal		0	1	1	1	100	129	100		0	Lolos	Lolos	1
685	3	Perempuan	2	2021-11-10	SC	2	9	10	BBLB CB BMK SC ai riw SC, riw DM		0	1	2	26	100	129	99	130	1	Lolos	Lolos	1
686	3	Perempuan	2	2021-11-10	SC	2	9	10	BBLC CB SMK SC ai riw SC + MOW		0	1	2	24	97	140	98	141	1	Lolos	Lolos	1
687	3	Perempuan	2	2021-11-10	Spontan	1	9	10	BBLC CB SMK Spontan		0	1	2	24	98	132	100	130	2	Lolos	Lolos	1
688	3	Laki laki	1	2021-11-10	SC	2	9	10	BBLC CB SMK SC		0	1	2	32	98	129	97	133	1	Lolos	Lolos	1
689	3	Perempuan	2	2021-11-10	SC	2	9	10	BBLB SMK SC ai DKP		0	1	2	28	97	128	97	151	0	Lolos	Lolos	1
690	3	Perempuan	2	2021-11-10	SC	2	9	10	BBLC CB SMK SC ai riw SC		0	1	2	33	95	134	95	145	0	Lolos	Lolos	1
691	3	Perempuan	2	2021-11-10	SC	2	8	9	BBLC CB SMK SC ai APS		0	1	2	31	100	119	98	124	2	Lolos	Lolos	1
692	2	Laki laki	1	13/10/2021	SC	2	6	9	BBLC CB SMK SC ai kala II tak maju		0	1	2	28	97	128	97		0	Lolos	Lolos	1
693	2	Laki laki	1	13/10/2021	SC	2	8	9	BBLC CB SMK SC ai riw SC PEB anemua		0	1	1	6	97	127	97		0	Lolos	Lolos	1
694	2	Laki laki	1	13/10/2021	Spontan	1	8	9	BBLC CB SMK Spontan		0	1	1	8	96	137	96		0	Lolos	Lolos	1
695	2	Perempuan	2	2021-09-10	SC	2	8	9	BBLR CB KMK SC ai presbo GH		0	1	1	10	97	128	97		0	Lolos	Lolos	1
696	2	Laki laki	1	2021-09-10	Spontan	1	8	9	BBLC CB SMK Spontan		0	1	1	1	97	123	97		0	Lolos	Lolos	1
697	2	Perempuan	2	13/10/2021	Spontan	1	8	9	BBLC CB SMK Spontan ai KPD		0	3	1	14	97		97	125	0	Lolos	Lolos	1
698	2	Laki laki	1	13/10/2021	Spontan	1	8	9	BBLC CB SMK Spontan		0	3	1	10	98	131	98		0	Lolos	Lolos	1
699	2	Perempuan	2	13/10/2021	SC	2	8	9	BBLC CB SMK SC ai GH, letak obliq		0	3	1	9	97	128	97		0	Lolos	Lolos	1
700	2	Laki laki	1	13/10/2021	SC	2	8	9	BBLC CB SMK SC ai re SC		0	3	1	8	97	136	97		0	Lolos	Lolos	1
701	2	Perempuan	2	13/10/2021	Spontan	1	8	9	BBLC CB SMK Spontan dengan presenntasi belakang kepala		0	3	1	16	100	134	100		0	Lolos	Lolos	1
702	2	Laki laki	1	13/10/2021	Spontan	1	8	9	BBLC CB SMK Spontan ai KPD		0	3	1	14	96		96		0	Lolos	Lolos	1
703	2	Laki laki	1	2021-12-10	Spontan	1	8	9	BBLC CB SMK Spontan KPD		0	3	1	3	97	120	97		0	Lolos	Lolos	1
704	3	Perempuan	2	13/10/2021	SC	2	9	10	BBLC CB SMK SC ai stimulasi gagal		0	1	1	2	98	149	98		0	Lolos	Lolos	1
705	3	Laki laki	1	13/10/2021	VE	3	9	10	BBLC CB SMK VE Caput succedanum		0	1	1	1	98	133	98		0	Lolos	Lolos	1
706	3	Laki laki	1	13/10/2021	SC	2	9	10	BBLC CB SMK SC ai DKP		0	1	2	24	99	121	98	123	1	Lolos	Lolos	1
707	3	Perempuan	2	13/10/2021	SC	2	8	9	BBLC CB SMK SC ai covid re SC		0	1	1	1	99	147	99		0	Lolos	Lolos	1
708	3	Laki laki	1	2021-12-10	VE	3	7	9	BBLC CB SMK VE		0	1	1	20	100	123	100		0	Lolos	Lolos	1
709	3	Laki laki	1	13/10/2021	SC	2	9	10	BBLC CB SMK SC ai DKP KPD		0	1	2	40	99	129	98	130	1	Lolos	Lolos	1
710	3	Laki laki	1	13/10/2021	SC	2	9	10	BBLC CB SMK SC ai DKP + lilit tan tali psuat		0	1	2	26	100	137	99	144	1	Lolos	Lolos	1
711	3	Laki laki	1	13/10/2021	SC	2	7	9	BBLC BC SMK SC ai presbo lilitan tali pusat		0	1	2	27	100	124	99	136	1	Lolos	Lolos	1
712	3	Laki laki	1	13/10/2021	SC	2	9	10	BBLC CB SMK SC ai riw SC		0	1	2	27	100	138	100	129	0	Lolos	Lolos	1
713	1	Perempuan	2	13/10/2021	Spontan	1	7	9	BBLR CB SMK Spontan		0	3	2	70	98	125	98		0	Lolos	Lolos	1
714	1	Perempuan	2	13/10/2021	SC	2	9	10	BBLC CB SMK SC ai riw SC susp, piere robin		0	3	2	24	100	135	100	139	0	Lolos	Lolos	1
715	1	Perempuan	2	14/10/2021	Spontan	1	8	9	BBLC CB SMK Spontan oligohidramion		0	3	1	10	100	120	100	130	0	Lolos	Lolos	1
716	1	Perempuan	2	14/10/2021	SC	2	6	9	BBLC CB SMK SC ai plasenta previa totalis, letak linang, mioma		0	3	2	28	97	140	98	142	1	Lolos	Lolos	1
717	4	Laki laki	1	25/9/2021	SC	2	6	9	BBLC CB SMK SC ai letak obliq		0	3	2	50	100	127	100	137	0	Lolos	Lolos	1
718	4	Laki laki	1	26/9/2021	Spontan	1	7	9	BBLC CB SMK Spontan		0	3	2	42	98	111	97	124	1	Lolos	Lolos	1
719	4	Perempuan	2	25/9/2021	Spontan	1	7	9	BBLC CB SMK Spontan		0	3	2	24	99	120	99	130	0	Lolos	Lolos	1
720	4	Perempuan	2	13/10/2021	SC	2	8	9	BBLC CB SMK SC ai presbo		0	3	2	29	97	150	97	142	0	Lolos	Lolos	1
721	4	Perempuan	2	13/10/2021	SC	2	8	9	BBLC CB SMK SC ai re SC		0	3	1	7	100		100		0	Lolos	Lolos	1
722	4	Laki laki	2	13/10/2021	SC	2	8	9	BBLC CB SMK SC ai DKP		0	3	1	7	100		98		2	Lolos	Lolos	1
723	4	Laki laki	2	13/10/2021	Spontan	1	7	9	BBLC CB SMK Spontan		0	3	1	8	100		100		0	Lolos	Lolos	1
724	4	Perempuan	2	13/10/2021	SC	2	7	9	BBLC CB SMK SC ai epilepsi		0	3	1	6	96	129	96	123	0	Lolos	Lolos	1
725	2	Perempuan	2	15/10/2021	SC	2	8	9	BBLC CB SMK SC ai presbo		0	1	1	7	98	126	98		0	Lolos	Lolos	1
726	2	Perempuan	2	15/10/2021	SC	2	3	7	BBLC CB SMK SC ai Fetal distress GH		0	1	1	10	97	113	97		0	Lolos	Lolos	1
727	2	Laki laki	1	15/10/2021	Spontan	1	8	9	BBLC CB SMK Spontan		0	3	1	18	98		96		2	Lolos	Lolos	1
728	2	Perempuan	1	15/10/2021	SC	2	8	9	BBLC CB SMK SC ai induksi gagal PEB		0	1	1	7	98	130	98		0	Lolos	Lolos	1
729	2	Laki laki	1	14/10/2021	SC	2	8	9	BBLC CB SMK SC ai APS		0	1	2	24	97	133	97		0	Lolos	Lolos	1
730	2	Laki laki	1	15/10/2021	Spontan	1	8	9	BBLC CB SMK Spontan		0	3	1	17	98	126	98		0	Lolos	Lolos	1
731	2	Perempuan	2	15/10/2021	Spontan	1	8	9	BBLC CB SMK Spontan		0	3	1	4	99	133	99		0	Lolos	Lolos	1
732	2	Laki laki	1	15/10/2021	Spontan	1	8	9	BBLC CB SMK Spontan		0	3	1	16	98	123	98		0	Lolos	Lolos	1
733	1	Laki laki	1	15/10/2021	SC	2	8	9	BBLC CB SMK SC ai riw SC, ibu kista coklat, mioma uteri		0	3	2	48	99	125	99	123	0	Lolos	Lolos	1
734	1	Laki laki	1	15/10/2021	SC	2	8	9	BBLC CB SMK SC ai riw SC IUGR microcepahli		0	3	2	24	98	142	97	140	1	Lolos	Lolos	1
735	3	Perempuan	2	15/10/2021	SC	2	9	10	BBLR CB KMK SC ai re SC		0	1	1	4	100	121	100		0	Lolos	Lolos	1
736	3	Laki laki	1	15/10/2021	SC	2	9	10	BBLC CB SMK SC ai HDK, oligo		0	1	1	3	98	112	98		0	Lolos	Lolos	1
737	3	Laki laki	1	15/10/2021	Spontan	1	9	10	BBLC CB SMK Spontan		0	1	1	3	100	121	100		0	Lolos	Lolos	1
738	3	Perempuan	2	15/10/2021	Spontan	1	8	9	BBLC CB SMK Spontan		0	1	1	3	100	136	100		0	Lolos	Lolos	1
739	3	Perempuan	2	15/10/2021	SC	2	9	10	BBLC CB SMK SC ai KPD		0	1	1	3	99	122	99		0	Lolos	Lolos	1
740	3	Laki laki	1	2021-12-10	Spontan	1	9	10	BBLC CB SMK Spontan		0	1	1	1	99	130	99		0	Lolos	Lolos	1
741	3	Laki laki	1	15/10/2021	SC	2	9	10	BBLR CB SMK SC ai PPROM		0	1	2	28	100	135	99	117	1	Lolos	Lolos	1
742	3	Laki laki	1	15/10/2021	SC	2	9	10	BBLC CB SMK SC ai re SC		0	1	2	25	100	130	100	120	0	Lolos	Lolos	1
743	3	Perempuan	2	15/10/2021	SC	2	9	10	BBLC CB SMK SC ai DKP		0	1	2	26	100	126	98	130	2	Lolos	Lolos	1
744	3	Laki laki	1	15/10/2021	Spontan	1	9	10	BBLC CB SMK Spontan		0	1	2	26	99	148	99	128	0	Lolos	Lolos	1
745	3	Perempuan	2	15/10/2021	SC	2	3	9	BBLC CB SMK SC ai I riw SC, asfiksia		0	1	2	20	98	148	98		0	Lolos	Lolos	1
746	3	Laki laki	1	15/10/2021	Spontan	1	8	10	BBLR CB SMK spontan		0	1	1	1	97	134	97		0	Lolos	Lolos	1
747	1	Perempuan	2	17/10/2021	SC	2	6	7	BBLC CB SMK SC ai DKP re SC Nenoatal jaundice		0	3	2	160	97	140	98	132	1	Lolos	Lolos	1
748	1	Perempuan	2	17/10/2021	Spontan	1	8	9	BBLR CB KMK Spontan ibu anemia, ISK asimptomatik		0	3	2	29	97	139	97	142	0	Lolos	Lolos	1
749	1	Laki laki	1	19/10/2021	Spontan	1	8	9	BBLR KB SMK Spontan		0	3	1	18	97	134	96	130	1	Lolos	Lolos	1
750	1	Laki laki	1	19/10/2021	Spontan	1	7	9	BBLC CB SMK Spontan ibu PE dan obesitas		0	3	2	32	99	131	99	130	0	Lolos	Lolos	1
751	1	Laki laki	1	19/10/2021	Spontan	1	8	9	BBLC CB SMK Spontan dengan ibu hipertensi kronis KPD		0	3	1	8	98	105	99	111	1	Lolos	Lolos	1
752	1	Perempuan	2	19/10/2021	Spontan	1	8	9	BBLC CB SMK Spontan ibu dengan KPD 12 jam anemia dan leukositosis		0	3	2	48	99	134	98	130	1	Lolos	Lolos	1
753	2	Laki laki	1	19/10/2021	Spontan	1	8	9	BBLC CB SMK Spontan		0	1	1	5	98	138	98		0	Lolos	Lolos	1
754	2	Perempuan	2	19/10/2021	SC	2	8	9	BBLR CB KMK SC ai re SC		0	1	1	5	100	123	100		0	Lolos	Lolos	1
755	2	Perempuan	2	19/10/2021	SC	2	7	9	BBLC CB SMK SC ai re SC letak lintang GH		0	1	1	4	100	115	100		0	Lolos	Lolos	1
756	2	Laki laki	1	18/10/2021	SC	2	8	9	BBLC CB SMK SC ai re SC		0	1	1	12	97	128	97		0	Lolos	Lolos	1
757	2	Laki laki	1	18/10/2021	SC	2	8	9	BBLC CB SMK SC ai re SC gagal VBAC		0	1	1	12	97	132	97		0	Lolos	Lolos	1
758	2	Laki laki	1	19/10/2021	SC	2	8	9	BBLC CB SMK SC ai fetal disress		0	1	1	6	96	138	96		0	Lolos	Lolos	1
759	3	Perempuan	2	17/10/2021	SC	2	9	10	BBLR CB SMK SC ai IUGR		0	1	1	5	97	140	98	139	1	Lolos	Lolos	1
760	3	Laki laki	1	15/10/2021	Spontan	1	8	10	BBLR CB SMK Spontan		0	3	1	4	97	128	95		2	Lolos	Lolos	1
761	3	Laki laki	1	2021-12-10	SC	2	9	10	BBLC CB SMK SC ai APS		0	1	1	6	99	159	99		0	Lolos	Lolos	1
762	3	Perempuan	2	19/10/2021	SC	2	7	8	BBLC CB SMK SC ai APS asfiksia neonatarum		0	1	1	18	100	117	99		1	Lolos	Lolos	1
763	3	Perempuan	2	17/10/2021	SC	2	6	9	BBLC CB SMK SC ai presbo		0	1	1	1	100	145	99	140	1	Lolos	Lolos	1
764	3	Perempuan	2	19/10/2021	Spontan	1	8	9	BBLC CB SMK Spontan		0	1	1	5	98	132	98		0	Lolos	Lolos	1
765	3	Perempuan	2	19/10/2021	Spontan	1	9	10	BBLC CB SMK Spontan		0	1	2	27	100	132	100		0	Lolos	Lolos	1
766	3	Perempuan	2	19/10/2021	SC	2	9	10	BBLC CB SMK SC ai Miopia		0	1	2	31	98	129	98		0	Lolos	Lolos	1
767	3	Laki laki	1	19/10/2021	SC	2	8	9	BBLC CB SMK SC ai DKP		0	1	2	42	96	131	96	133	0	Lolos	Lolos	1
768	3	Laki laki	1	19/10/2021	SC	2	9	10	BBLC CB SMK SC ai Kala I memanjang		0	1	2	46	100	133	98	130	2	Lolos	Lolos	1
769	1	Laki laki	1	21/10/2021	SC	2	7	9	BBLC CB SMK SC ai re SC		0	1	2	24	98	120	98	121	0	Lolos	Lolos	1
770	1	Perempuan	2	21/10/2021	SC	2	8	9	BBLC CB SMK SC ai ibu ASD, riw SC, NYHA I		0	3	2	27	99	111	99	120	0	Lolos	Lolos	1
771	1	Laki laki	1	2021-06-10	SC	2	7	8	BBLR CB KMK Spontan dengan presentasi bokong		0	3	2	96	99	121	99	120	0	Lolos	Lolos	1
772	1	Laki laki	1	21/10/2021	Spontan	1	8	9	BBLR KB SMK Spontan ibu CKD, DM, HT, neonatal jaundice		0	3	2	48	98	113	98	112	0	Lolos	Lolos	1
773	1	Laki laki	1	21/10/2021	SC	2	6	9	BBLC CB SMK SC ai ibu TAVB on PPM riw DCM		0	3	2	24	96	121	96	120	0	Lolos	Lolos	1
774	4	Laki laki	1	17/10/2021	Spontan	1	8	9	BBLC CB SMK Spontan		0	3	2	50	97	105	97	133	0	Lolos	Lolos	1
775	4	Laki laki	1	17/10/2021	SC	2	9	10	BBLC CB SMK SC ai riw Miomektomi SLE		0	3	2	47	98	132	98	132	0	Lolos	Lolos	1
776	4	Perempuan	2	17/10/2021	SC	2	8	9	BBLC CB SMK SC ai DJJ irrefular fetal imcompromised		0	3	2	61	99	138	97	147	2	Lolos	Lolos	1
777	4	Laki laki	1	16/10/2021	SC	2	7	9	BBLC CB SMK SC ai presbo		0	3	2	97	98	112	98	122	0	Lolos	Lolos	1
778	4	Perempuan	2	17/10/2021	SC	2	8	9	BBLC CB SMK SC ai re SC		0	3	2	46	98	142	97	132	1	Lolos	Lolos	1
779	4	Perempuan	2	18/10/2021	SC	2	1	3	BBLC CB SMK SC ai re SC		0	3	2	135	98	144	99	100	1	Lolos	Lolos	1
780	2	Perempuan	2	21/10/2021	Spontan	1	8	9	BBLC CB SMK Spontan		0	1	1	3	97	120	97		0	Lolos	Lolos	1
781	2	Laki laki	1	21/10/2021	SC	2	8	9	BBLC CB SMK SC ai fetal distres oligo		0	1	1	1	96	134	96		0	Lolos	Lolos	1
782	2	Laki laki	1	21/10/2021	Spontan	1	8	9	BBLC CB SMK Spontan		0	1	2	28	96	118	96		0	Lolos	Lolos	1
783	2	Laki laki	1	21/10/2021	SC	2	8	9	BBLR CB KMK SC ai IUGR KPD		0	1	2	22	97	132	97		0	Lolos	Lolos	1
784	2	Laki laki	1	21/10/2021	SC	2	7	9	BBLC CB SMK SC ai induksi gagal oligo		0	1	1	2	95	131	95		0	Lolos	Lolos	1
785	2	Laki laki	1	21/10/2021	SC	2	8	9	BBLC CB SMK SC ai janin besar riw SC DKP		0	1	1	6	97	136	97		0	Lolos	Lolos	1
786	2	Perempuan	2	21/10/2021	SC	2	7	8	BBLR CB SMK SC aii gemeli PE preeklampsia GH		0	1	1	9	96	136	96		0	Lolos	Lolos	1
787	2	Perempuan	2	21/10/2021	SC	2	8	9	BBLB CB SMK SC ai Janin Besar KPD		0	3	2	42	97	131	97		0	Lolos	Lolos	1
788	2	Perempuan	2	21/10/2021	Spontan	1	8	9	BBLR CB KMK Spontan		0	3	2	48	96	118	96		0	Lolos	Lolos	1
789	2	Perempuan	2	21/10/2021	SC	2	8	9	BBLC CB SMK SC ai letak lintang riw SC		0	1	1	10	98	131	98		0	Lolos	Lolos	1
790	2	Laki laki	1	21/10/2021	SC	2	8	9	BBLC CB SMK SC ai placenta previa totalis		0	1	1	9	97	128	97		0	Lolos	Lolos	1
791	2	Perempuan	2	21/10/2021	Spontan	1	8	9	BBLC CB SMK Spontan		0	3	2	72	95	117	95		0	Lolos	Lolos	1
792	2	Perempuan	2	21/10/2021	Spontan	1	8	9	BBLC CB SMK Spontsn		0	3	2	48	98		98		0	Lolos	Lolos	1
793	2	Laki laki	1	21/10/2021	Spontan	1	8	9	BBLC CB SMK Spontan		0	3	1	22	99		99		0	Lolos	Lolos	1
794	2	Laki laki	1	21/10/2021	SC	2	8	9	BBLC CB SMK SC ai APS		0	1	1	10	97	129	97		0	Lolos	Lolos	1
795	2	Laki laki	1	21/10/2021	Spontan	1	8	9	BBLC CB SMK Spontan		0	1	1	12	98	123	98		0	Lolos	Lolos	1
796	2	Perempuan	2	21/10/2021	SC	2	8	9	BBLC CB SMK SC ai gemeli GH tali pusat menumbung presentasi tangan		0	1	1	9	97	121	97		0	Lolos	Lolos	1
797	2	Perempuan	2	20/10/2021	SC	2	8	9	BBLC CB SMK SC ai oligo, riw SC		0	1	1	10	97	120	97		0	Lolos	Lolos	1
798	2	Perempuan	2	21/10/2021	SC	2	8	9	BBLC CB SMK SC ai presbo		0	1	1	11	98	128	98		0	Lolos	Lolos	1
799	2	Laki laki	1	21/10/2021	Spontan	1	8	9	BBLC CB SMK Spontan		0	1	2	24	98		97		1	Lolos	Lolos	1
800	2	Laki laki	1	21/10/2021	SC	2	8	9	BBLC CB SMK SC ai induksi gagal GH		0	1	1	13	97	128	97		0	Lolos	Lolos	1
801	2	Perempuan	2	20/10/2021	SC	2	8	9	BBLC CB SMK SC ai presbo oligo		0	1	1	14	98	121	98		0	Lolos	Lolos	1
802	2	Laki laki	1	21/10/2021	Spontan	1	8	9	BBLC CB SMK Spontan KPD		0	1	2	24	97	124	97		0	Lolos	Lolos	1
803	2	Laki laki	1	19/10/2021	SC	2	8	9	BBLC CB SMK SC ai fetal distres		0	1	1	6	96	138	95		1	Lolos	Lolos	1
804	2	Perempuan	2	21/10/2021	SC	2	7	9	BBLC CB SMK SC ai GH letak obliq		0	1	2	48	100	120	98	121	2	Lolos	Lolos	1
805	4	Laki laki	1	21/10/2021	Spontan	1	7	9	BBLC CB SMK Spontan		0	3	1	20	97	160	97	158	0	Lolos	Lolos	1
806	4	Laki laki	1	20/10/2021	SC	2	8	9	BBLC CB SMK SC ai oligo		0	3	2	26	97		99		2	Lolos	Lolos	1
807	4	Perempuan	2	21/10/2021	SC	2	8	9	BBLC CB SMK SC ai re SC		0	3	1	10	100		99		1	Lolos	Lolos	1
808	4	Laki laki	1	20/10/2021	Spontan	1	8	9	BBLC CB SMK Spontan		0	3	1	13	98	132	98		0	Lolos	Lolos	1
809	3	Perempuan	2	21/10/2021	SC	2	9	10	BBLC CB SMK SC ai DKP+Bipolar+Anemia		0	1	1	1	100	131	100		0	Lolos	Lolos	1
810	3	Perempuan	2	20/10/2021	SC	2	9	10	BBLC CB SMK SC ai DKP re SC		0	1	1	1	100	147	100		0	Lolos	Lolos	1
811	3	Laki laki	1	21/10/2021	SC	2	9	10	BBLR KB SMK SC ai PE ISK		0	1	1	12	100	127	100		0	Lolos	Lolos	1
812	3	Perempuan	2	21/10/2021	SC	2	9	10	BBLC CB SMK SC ai oligo, KPD		0	1	2	27	100	132	99	138	1	Lolos	Lolos	1
813	3	Laki laki	1	21/10/2021	Spontan	1	9	10	BBLC CB SMK Spontan		0	1	2	24	99	134	98	128	1	Lolos	Lolos	1
814	3	Perempuan	2	21/10/2021	Spontan	1	9	10	BBLC CB SMK Spontan		0	1	2	27	97	138	98	121	1	Lolos	Lolos	1
815	1	Laki laki	1	23/10/2021	SC	2	7	9	BBLR KB KMK SC ai TTTS Gemeli MCDA Neonatal pneumonia dd TTN dd Hipotermi		0	1	1	5	97	127	95	120	2	Lolos	Lolos	1
816	1	Laki laki	1	23/10/2021	SC	2	7	9	BBLR KMK Simetris SC ai TTTS Gemeli, MCDA, neonatal pneumonia dd TTN dd Hipotermia		0	1	1	5	96	120	96		0	Lolos	Lolos	1
817	1	Perempuan	2	23/10/2021	SC	2	8	9	BBLC CB SMK SC ai gagal induksi, ibu riwayat mastektomi mamae dextra ai phyloides tumor		0	1	2	24	100		99		1	Lolos	Lolos	1
818	2	Perempuan	2	23/10/2021	SC	2	8	9	BBLC CB SMK SC ai presbo oligo	small sekundum ASD	0	1	2	26	92	139	90		2	Gagal	Gagal	0
819	2	Laki laki	1	23/10/2021	SC	2	8	9	BBLC CB SMK SC ai riw SC letak lintang		0	1	1	1	96	132	96		0	Lolos	Lolos	1
820	2	Perempuan	2	23/10/2021	Spontan	1	7	9	BBLC CB SMK Spontan		0	3	2	36	99	131	99		0	Lolos	Lolos	1
821	2	Perempuan	2	23/10/2021	Spontan	1	8	9	BBLC CB SMK Spontan ai oligohidramion, gagal induksi		0	3	1	19	97	117	97		0	Lolos	Lolos	1
822	3	Laki laki	1	23/10/2021	SC	2	9	10	BBLB CB BM SC ai janin Besar		0	1	1	1	97	142	99	137	2	Lolos	Lolos	1
823	3	Perempuan	2	23/10/2021	Spontan	1	9	10	BBLR CB KMK Spontan		0	1	1	5	98	113	99	112	1	Lolos	Lolos	1
824	3	Laki laki	1	22/10/2021	Spontan	1	3	7	BBLC CB SMKS pontan		0	1	1	10	99	130	99		0	Lolos	Lolos	1
825	3	Perempuan	2	23/10/2021	Spontan	1	9	10	BBLC CB SMK Spontan		0	1	1	4	99	137	99		0	Lolos	Lolos	1
826	3	Perempuan	2	22/10/2021	Spontan	1	9	10	BBLC CB SMK Spontan		0	1	1	1	99	140	99		0	Lolos	Lolos	1
827	3	Laki laki	1	22/10/2021	SC	2	9	10	BBLC CB SMK SC ai APS		0	1	1	4	100	131	100		0	Lolos	Lolos	1
828	3	Laki laki	1	22/10/2021	SC	2	9	10	BBLC CB SMK SC ai DKP panggul sempit		0	1	1	2	100	114	100		0	Lolos	Lolos	1
829	3	Perempuan	1	22/10/2021	SC	2	9	10	BBLC CB SMK SC ai oligohidramion		0	1	1	3	98	139	98		0	Lolos	Lolos	1
830	3	Laki laki	1	22/10/2021	SC	2	9	10	BBLC CB SMK SC ai PLR Letak lintang KPD		0	1	1	5	98	141	98		0	Lolos	Lolos	1
831	3	Laki laki	1	22/10/2021	Spontan	1	9	10	BBLC CB SMK Spontan		0	1	1	2	100	138	100		0	Lolos	Lolos	1
832	3	Laki laki	1	22/10/2021	SC	2	9	10	BBLC CB SMK SC ai re SC+MOW		0	1	1	1	98	132	98		0	Lolos	Lolos	1
833	3	Perempuan	2	22/10/2021	SC	2	9	10	BBLC CB SMK SC ai letak lintang riw SC		0	1	1	1	100	149	100		0	Lolos	Lolos	1
834	3	Perempuan	2	22/10/2021	SC	2	9	10	BBLC CB SMK SC ai re SC		0	1	1	3	100	143	100		0	Lolos	Lolos	1
835	3	Laki laki	1	22/10/2021	Spontan	1	9	10	BBLC CB SMK Spontan		0	1	1	3	100	138	100		0	Lolos	Lolos	1
836	3	Perempuan	2	22/10/2021	SC	2	8	9	BBLC CB SMK SC		0	1	1	1	100	129	100		0	Lolos	Lolos	1
837	3	Perempuan	2	24/10/2021	Spontan	1	8	9	BBLR CB KK Spontan		0	1	1	4	98	132	98		0	Lolos	Lolos	1
838	3	Laki laki	1	23/10/2021	SC	2	8	9	BBLC CB SMK SC ai DKP riw SC		0	1	1	1	100	125	100	132	0	Lolos	Lolos	1
839	3	Laki laki	1	25/10/2021	SC	2	9	10	BBLC CB SMK SC ai riw SC		0	1	1	6	98	145	98		0	Lolos	Lolos	1
840	3	Laki laki	1	24/10/2021	SC	2	9	10	BBLR CB SMK SC ai APS		0	1	1	1	100	132	100		0	Lolos	Lolos	1
841	3	Perempuan	2	23/10/2021	SC	2	9	10	BBLC CB SMK SC ai oligo		0	1	1	2	100	155	100		0	Lolos	Lolos	1
842	3	Laki laki	1	24/10/2021	SC	2	8	10	BBLC CB SMK SC ai re SC re SC PEB		0	1	1	10	100	130	100	112	0	Lolos	Lolos	1
843	3	Laki laki	1	24/10/2021	Spontan	1	8	9	BBLC CB SMK Spontan		0	1	1	3	100	127	100		0	Lolos	Lolos	1
844	3	Laki laki	1	25/10/2021	SC	2	9	10	BBLC CB SMK SC ai re SC hemorroid		0	1	1	1	100	135	100	134	0	Lolos	Lolos	1
845	3	Perempuan	2	25/10/2021	Spontan	1	7	9	BBLC CB SMK Spontan		0	1	2	24	100	129	100		0	Lolos	Lolos	1
846	3	Laki laki	1	25/10/2021	SC	2	9	10	BBLC CB SMK SC ai PAP PLR+ riwayat SC		0	1	2	36	100	140	100	131	0	Lolos	Lolos	1
847	3	Laki laki	1	25/10/2021	SC	2	8	9	BBLC CB SMK SC ai riw insem+HDK		0	1	1	20	99	137	99	130	0	Lolos	Lolos	1
848	3	Laki laki	1	25/10/2021	Spontan	1	9	10	BBLC CB SMK Spontan		0	1	1	1	100	124	100		0	Lolos	Lolos	1
849	3	Laki laki	1	25/10/2021	Spontan	1	9	10	BBLC CB SMK Spontan		0	1	1	2	100	129	100		0	Lolos	Lolos	1
850	3	Perempuan	2	25/10/2021	SC	2	9	10	BBLC CB SMK SC ai BDP hipertiroid		0	1	2	36	98	117	98		0	Lolos	Lolos	1
851	2	Perempuan	1	25/10/2021	Spontan	1	8	9	BBLSR KB KMK Spontan		0	1	2	26	96	119	96		0	Lolos	Lolos	1
852	2	Perempuan	1	25/10/2021	Spontan	1	6	9	BBLR CB KMK Spontan		0	1	1	18	97	128	97		0	Lolos	Lolos	1
853	2	Perempuan	2	24/10/2021	SC	2	8	9	BBLC CB SMK SC ai Presbo		0	1	1	4	97	132	97		0	Lolos	Lolos	1
854	2	Perempuan	1	26/10/2021	Spontan	1	8	9	BBLC CB SMK Spontan GH		0	3	2	24	100		100		0	Lolos	Lolos	1
855	2	Laki laki	1	25/10/2021	SC	2	8	9	BBLC CB SMK SC ai gagal induksi		0	1	1	6	97	110	97		0	Lolos	Lolos	1
856	2	Perempuan	2	24/10/2021	SC	2	8	9	BBLC CB SMK SC ai persbo		0	1	1	4	97	126	96		1	Lolos	Lolos	1
857	2	Perempuan	2	26/10/2021	Spontan	1	8	9	BBLC CB SMK Spontan		0	3	1	18	97	124	97		0	Lolos	Lolos	1
858	2	Laki laki	1	26/10/2021	Spontan	1	8	9	BBLC CB SMK Spontan induksi		0	1	1	14	98	138	98		0	Lolos	Lolos	1
859	2	Perempuan	2	26/10/2021	Spontan	1	8	9	BBLC CB SMK Spontan Hipertensi Kronis		0	1	1	12	97	128	97		0	Lolos	Lolos	1
860	2	Laki laki	1	25/10/2021	SC	2	8	9	BBLC CB SMK SC ai KPD induksi gagal		0	1	1	9	97	123	97		0	Lolos	Lolos	1
861	2	Perempuan	2	25/10/2021	SC	2	8	9	BBLC CB SMK SC ai letak lintang riw SC		0	1	1	8	97	132	97		0	Lolos	Lolos	1
862	2	Laki laki	1	24/10/2021	SC	2	8	9	BBLC CB SMK SC ai KPD kala II lama		0	1	1	3	96	142	96		0	Lolos	Lolos	1
863	2	Perempuan	2	25/10/2021	Spontan	1	8	9	BBLC CB SMK Spontan dengan PCR positif		0	1	1	22	97	128	97		0	Lolos	Lolos	1
864	1	Perempuan	2	25/10/2021	SC	2	8	9	BBLC CB BMK SC ai gagal induksi, makrosomia, polihidramion		0	1	2	48	98	120	98		0	Lolos	Lolos	1
865	1	Perempuan	2	25/10/2021	SC	2	7	9	BBLC CB SMK SC ai gagal induksi		0	1	2	72	97	117	97		0	Lolos	Lolos	1
866	4	Perempuan	2	23/10/2021	Spontan	1	7	9	BBLC CB SMK Spontan	Unbalance Atrioventricular septal defect (AVSD), Moderate PDA, Pulmonary hypertension	1	3	2	24	86	120	89		3	Gagal	Gagal	0
867	4	Perempuan	2	14/10/2021	VE	3	6	9	BBLC CB SMK VE ai kala 2 lama		0	3	1	1	97		97		0	Lolos	Lolos	1
868	4	Perempuan	2	13/10/2021	SC	2	9	10	BBLC CB SMK SC ai post date		0	3	1	1	95		95		0	Lolos	Lolos	1
869	4	Laki laki	1	16/10/2021	Spontan	1	7	9	BBLC CB SMK Spontan		0	3	1	1	95		95		0	Lolos	Lolos	1
870	4	Perempuan	2	16/10/2021	Spontan	1	7	9	BBLC CB SMK Spontan		0	3	1	1	95		95		0	Lolos	Lolos	1
871	4	Laki laki	1	16/10/2021	Spontan	1	8	9	BBLC CB SMK Spontan		0	3	1	1	96		96		0	Lolos	Lolos	1
872	4	Laki laki	1	16/10/2021	Spontan	1	8	9	BBLC CB SMK Spontan		0	3	1	1	97		97		0	Lolos	Lolos	1
873	4	Perempuan	2	17/10/2021	Spontan	1	8	9	BBC CB SMK Spontan		0	3	1	1	97		97		0	Lolos	Lolos	1
874	4	Perempuan	2	18/10/2021	SC	2	7	9	BBLC CB SMK SC ai re SC		0	3	1	1	97		97		0	Lolos	Lolos	1
875	4	Perempuan	2	17/10/2021	SC	2	8	9	BBLC CB SMK SC ai partus ta maju+malposisi		0	3	1	1	97		97		0	Lolos	Lolos	1
876	4	Laki laki	1	18/10/2021	SC	2	8	9	BBLC CB SMK SC ai gagal Stimulasi		0	3	1	1	97		97		0	Lolos	Lolos	1
877	4	Perempuan	2	19/10/2021	Spontan	1	8	9	BBLC CB SMK Spontan		0	3	1	1	97		97		0	Lolos	Lolos	1
878	4	Perempuan	2	20/10/2021	VE	3	6	8	BBLC CB SMK VE ai kala 2 lama		0	3	1	1	97		97		0	Lolos	Lolos	1
879	4	Perempuan	2	21/10/2021	SC	2	7	9	BBLC CB SMK SC ai re SC		0	3	1	1	97		97		0	Lolos	Lolos	1
880	4	Perempuan	2	22/10/2021	Spontan	1	7	9	BBLC CB SMK Spontan		0	3	1	1	97		97		0	Lolos	Lolos	1
881	4	Perempuan	2	22/10/2021	Spontan	1	8	9	BBLC CB SMK Spontan		0	3	1	1	97		97		0	Lolos	Lolos	1
882	4	Laki laki	1	22/10/2021	Spontan	1	7	9	BBLC CB SMK Spontan		0	3	1	1	97		97		0	Lolos	Lolos	1
883	4	Perempuan	2	22/10/2021	Spontan	1	7	9	BBLC CB SMKS pontan		0	3	1	1	97		97		0	Lolos	Lolos	1
884	4	Perempuan	2	22/10/2021	SC	2	8	9	BBLC CB SMK SC ai DKP		0	3	1	1	97		97		0	Lolos	Lolos	1
885	4	Perempuan	2	22/10/2021	Spontan	1	7	9	BBLC CB SMK Spontan		0	3	1	1	97		97		0	Lolos	Lolos	1
886	4	Laki laki	1	23/10/2021	Spontan	1	8	9	BBLC CB SMK Spontan		0	3	1	1	97		97		0	Lolos	Lolos	1
887	1	Perempuan	2	27/10/2021	SC	2	6	8	BBLR KB SMK SC ai re SC resp distress ec neonatal pneumonia		0	3	2	30	99	138	99		0	Lolos	Lolos	1
888	1	Laki laki	1	27/10/2021	SC	2	7	9	BBLC CB SMK SC ai fetal distress Ibu CHF AFNVR, NYHA i		0	3	1	18	98	113	98		0	Lolos	Lolos	1
889	1	Perempuan	2	27/10/2021	SC	2	9	10	BBLC CB SMK SC ai		0	3	1	3	99	122	99		0	Lolos	Lolos	1
890	1	Laki laki	1	25/10/2021	SC	2	9	10	BBLC CB SMK SC ai gagal induksi janin II meninggal intrauterin		0	3	2	24	98	142	98	148	0	Lolos	Lolos	1
891	3	Laki laki	1	28/10/2021	SC	2	9	10	BBLC CB SMK SC ai varices vulva dan vahina		0	1	1	3	97	142	97		0	Lolos	Lolos	1
892	3	Laki laki	1	28/10/2021	SC	2	9	10	BBLC KB SMK SC ai KPD		0	1	1	8	100	129	100		0	Lolos	Lolos	1
893	3	Perempuan	2	26/10/2021	SC	2	9	10	BBLC CB SMK SC ai riw SC		0	1	1	10	100	137	100		0	Lolos	Lolos	1
894	3	Laki laki	1	28/10/2021	Spontan	1	9	10	BBLC CB SMK Spontan		0	1	1	1	100	127	100		0	Lolos	Lolos	1
895	3	Laki laki	1	28/10/2021	SC	2	9	10	BBLC CB SMK SC ai re SC		0	1	1	12	100	140	100		0	Lolos	Lolos	1
896	3	Laki laki	1	27/10/2021	SC	2	9	10	BBLC CB SMK SC ai re SC		0	1	1	5	99	159	99		0	Lolos	Lolos	1
897	3	Perempuan	2	27/10/2021	SC	2	9	10	BBLC CB SMK SC ai re SC		0	1	1	4	100	127	100		0	Lolos	Lolos	1
898	3	Laki laki	1	27/10/2021	SC	2	8	9	BBLC CB SMK SC ai DKP		0	1	1	10	99	131	99		0	Lolos	Lolos	1
899	3	Laki laki	1	27/10/2021	SC	2	9	10	BBLC CB SMK SC ai DKP		0	1	1	8	99	140	99		0	Lolos	Lolos	1
900	3	Laki laki	1	26/10/2021	SC	2	9	10	BBLC CB SMK SC ai PE		0	1	1	1	99	123	99		0	Lolos	Lolos	1
901	3	Laki laki	1	27/10/2021	SC	2	9	10	BBLC CB SMK SC ai presbo		0	1	1	1	98	138	98		0	Lolos	Lolos	1
902	3	Perempuan	2	27/10/2021	Spontan	1	9	10	BBLC CB SMKS pontan		0	1	1	2	100	137	100		0	Lolos	Lolos	1
903	3	Perempuan	2	27/10/2021	sPONtan	1	9	10	BBLC CB SMK Spontan		0	1	1	1	98	138	98		0	Lolos	Lolos	1
904	3	Perempuan	2	21/10/2021	SC	2	9	10	BBLC CB SMK SC ai re SC		0	1	1	1	99	136	99		0	Lolos	Lolos	1
905	1	Laki laki	1	29/10/2021	Spontan	1	6	8	BBLC CB SMK Spontan		0	3	1	12	98	104	98	112	0	Lolos	Lolos	1
906	1	Perempuan	2	29/10/2021	SC	2	6	8	BBLR CB SMK asimetris SC ai fetal compromissed pendarahan antepartum, resp distress susp TTN		0	3	2	72	100		100		0	Lolos	Lolos	1
907	1	Perempuan	2	29/10/2021	SC	2	9	10	BBLC CB SMK SC ai fetal compromised		0	3	1	9	98	120	98		0	Lolos	Lolos	1
908	1	Perempuan	2	28/10/2021	SC	2	9	10	BBLC CB SMK SC ai gagal induksi		0	3	2	24	98	150	97	146	1	Lolos	Lolos	1
909	1	Perempuan	2	29/10/2021	Spontan	1	8	10	BBLC CB SMK Spontan		0	3	1	9						Lolos	Lolos	1
910	2	Laki laki	1	28/10/2021	SC	2	8	9	BBLR CB SMK SC ai presbo		0	1	2	24	97	126	97		0	Lolos	Lolos	1
911	2	Laki laki	1	29/10/2021	VE	2	8	9	BBLC CB SMK VE		0	1	1	10	97	132	97		0	Lolos	Lolos	1
912	2	Perempuan	2	28/10/2021	Spontan	1	7	9	BBLC CB SMKS pontan		0	1	1	3	98	120	98		0	Lolos	Lolos	1
913	2	Laki laki	1	28/10/2021	Spontan	1	8	9	BBLC CB SMK Spontan		0	1	1	2	96		97		1	Lolos	Lolos	1
914	2	Laki laki	1	28/10/2021	Spontan	1	8	9	BBLC CB SMK Spontan		0	1	1	4	98		98		0	Lolos	Lolos	1
915	2	Laki laki	1	29/10/2021	SC	2	8	9	BBLC CB SMK SC ai KPD DKP		0	1	1	12	97	128	97		0	Lolos	Lolos	1
916	2	Laki laki	1	29/10/2021	Spontan	1	8	9	BBLC CB SMK Spontan		0	1	1	18	98	123	98		0	Lolos	Lolos	1
917	2	Laki laki	1	29/10/2021	Spontan	1	8	9	BBLC CB SMK Spontan		0	1	1	12	98	117	98		0	Lolos	Lolos	1
918	2	Perempuan	2	29/10/2021	Spontan	1	8	9	BBLC CB SMK Spontan		0	1	1	6	100	130	100		0	Lolos	Lolos	1
919	2	Perempuan	2	28/10/2021	SC	2	8	9	BBLC CB SMK SC ai placenta previa totalis		0	1	1	9	97	118	96		1	Lolos	Lolos	1
920	2	Perempuan	2	29/10/2021	SC	2	8	9	BBLC CB SMK SC ai DKP		0	1	1	18	98	128	98		0	Lolos	Lolos	1
921	2	Perempuan	2	28/10/2021	SC	2	8	9	BBLC CB SMK SC ai placenta previa totalis		0	1	1	9	96	118	97		1	Lolos	Lolos	1
922	3	Laki laki	1	31/10/2021	SC	2	9	10	BBLC CB SMK SC ai KPD DKP		0	1	2	26	99	140	100	134	1	Lolos	Lolos	1
923	3	Perempuan	2	30/10/2021	SC	2	9	10	BBLC CB SMK SC ai Riw SC Bbdp + MOW		0	1	1	5	100	145	100		0	Lolos	Lolos	1
924	3	Perempuan	2	31/10/2021	SC	2	9	10	BBLC CB SMK SC ai induksi gagal		0	1	1	2	99	129	99	136	0	Lolos	Lolos	1
925	3	Laki laki	1	31/10/2021	Spontan	1	9	10	BBLC CB SMKS pontan		0	1	1	4	98	133	99	151	1	Lolos	Lolos	1
926	3	Perempuan	2	31/10/2021	Spontan	1	9	10	BBLC CB SMK Spontan		0	1	1	3	100	133	100	121	0	Lolos	Lolos	1
927	3	Perempuan	2	30/10/2021	SC	2	9	10	BBLC CB SMK SC ai presbo		0	1	1	1	100	130	99	128	1	Lolos	Lolos	1
928	3	Laki laki	1	31/10/2021	SC	2	9	10	BBLC CB SMK SC ai HDK		0	1	2	52	100	141	100		0	Lolos	Lolos	1
929	3	Perempuan	2	31/10/2021	SC	2	8	9	BBLR CB SMK SC ai presbo		0	1	2	49	99	136	99		0	Lolos	Lolos	1
930	3	Perempuan	2	31/10/2021	SC	2	8	9	BBLC CB SMK SC ai DKP		0	1	2	55	99	125	99		0	Lolos	Lolos	1
931	3	Laki laki	1	31/10/2021	Spontan	1	9	10	BBLC CB SMK Spontan		0	1	2	26	99	127	99		0	Lolos	Lolos	1
932	3	Perempuan	2	31/10/2021	SC	2	9	10	BBLR CB SMK SC ai IUGR		0	1	2	48	100	116	99	127	1	Lolos	Lolos	1
933	3	Perempuan	2	31/10/2021	SC	2	9	10	BBLR CB KMK SC ai PE		0	1	1	8	97	131	96	115	1	Lolos	Lolos	1
934	3	Laki laki	1	23/10/2021	SC	2	8	10	BBLC CB SMK SC ai re SC PEB GDM		0	1	1	6	100	130	100	112	0	Lolos	Lolos	1
935	3	Laki laki	1	30/10/2021	Spontan	1	7	9	BBLC CB SMK Spontan		0	1	1	2	99	111	100	118	1	Lolos	Lolos	1
936	3	Laki laki	1	31/10/2021	Spontan	1	9	10	BBLC CB SMK Spontan		0	1	1	2	100	136	100	139	0	Lolos	Lolos	1
937	3	Laki laki	1	31/10/2021	SC	2	9	10	BBLC CB SMK SC ai		0	1	1	2	100	129	100	135	0	Lolos	Lolos	1
938	3	Perempuan	2	31/10/2021	VE	3	9	10	BBLC CB SMK VE		0	1	1	6	100	141	98	129	2	Lolos	Lolos	1
939	3	Perempuan	2	31/10/2021	Spontan	1	9	10	BBLC CB SMK Spontan		0	1	1	7	97	150	97	152	0	Lolos	Lolos	1
940	3	Perempuan	2	31/10/2021	SC	2	9	10	BBLC CB SMK SC ai Induksi Gagal		0	1	1	3	100	121	100	121	0	Lolos	Lolos	1
941	3	Laki laki	1	31/10/2021	Spontan	1	9	10	BBLC CB SMK Spontan		0	1	1	1	100	143	98	121	2	Lolos	Lolos	1
942	3	Perempuan	2	28/10/2021	SC	2	9	10	BBLR KB SMK SC ai fetal distres		0	1	1	3	100	162	100		0	Lolos	Lolos	1
943	2	Perempuan	2	2021-02-11	SC	2	8	9	BBLC CB SMK SC ai APS		0	1	1	23	98	122	98		0	Lolos	Lolos	1
944	2	Laki laki	1	2021-02-11	SC	2	8	9	BBLC KB BMK SC ai preterm presbo KPD GH		0	1	1	14	96	142	96		0	Lolos	Lolos	1
945	2	Perempuan	2	2021-02-11	Spontan	1	8	9	BBLR KB SMK Spontan		0	1	1	2	96	122	96		0	Lolos	Lolos	1
946	2	Laki laki	1	2021-02-11	Spontan	1	8	9	BBLC CB SMK Spontan Asfiksia		0	1	1	9	96	114	96		0	Lolos	Lolos	1
947	2	Laki laki	1	2021-01-11	SC	2	8	9	BBLR CB SMK SC ai letak lintang distress nafas		0	1	2	24	96	128	96		0	Lolos	Lolos	1
948	2	Perempuan	2	2021-01-11	Spontan	1	8	9	BBLR CB SMK Spontan		0	1	2	24	97	132	97		0	Lolos	Lolos	1
949	2	Laki laki	1	2021-02-11	SC	2	8	9	BBLC CB SMK SC ai IUGR GH Preeklampsia		0	1	1	23	97	126	97		0	Lolos	Lolos	1
950	2	Laki laki	1	2021-02-11	SC	2	7	9	BBLC CB SMK SC ai oligo re SC VBAC Gagal+MOW		0	1	1	7	98	128	98		0	Lolos	Lolos	1
951	2	Perempuan	2	2021-02-11	SC	2	8	9	BBLC CB SMK SC ai placenta previa		0	1	1	5	97	145	97		0	Lolos	Lolos	1
952	2	Laki laki	1	2021-02-11	SC	2	8	9	BBLC CB SMK SC ai letak lintang		0	1	1	2	98	135	98		0	Lolos	Lolos	1
953	2	Perempuan	2	2021-02-11	SC	2	8	9	BBLC CB SMK SC ai APS		0	1	1	6	96	129	96		0	Lolos	Lolos	1
954	2	Laki laki	1	31/10/2021	SC	2	7	8	BBLC CB SMK SC ai APS		0	1	1	6	97	128	97		0	Lolos	Lolos	1
955	2	Laki laki	1	31/10/2021	SC	2	8	9	BBLC CB SMK SC ai DKP janin besar		0	1	1	6	97	128	97		0	Lolos	Lolos	1
956	2	Laki laki	1	2021-02-11	Spontan	1	8	9	BBLC CB SMK Spontan		0	1	2	72	97	126	97		0	Lolos	Lolos	1
957	2	Laki laki	1	2021-01-11	SC	2	8	9	BBLC CB SMK SC ai riw SC		0	1	1	7	96	132	96		0	Lolos	Lolos	1
958	2	Laki laki	1	2021-02-11	SC	2	8	9	BBLC CB SMK SC ai DKP		0	1	1	13	97	128	97		0	Lolos	Lolos	1
959	2	Perempuan	2	2021-02-11	Spontan	1	8	9	BBLC CB SMK Spontan		0	1	2	24	96	119	96		0	Lolos	Lolos	1
960	2	Laki laki	1	31/10/2021	SC	2	8	9	BBLC CB SMK SC ai GH		0	1	1	12	97	136	97		0	Lolos	Lolos	1
961	2	Perempuan	2	16/1/2021	SC	2	8	9	BBLC CB SMK SC ai presbo		0	1	1	8	97	128	97		0	Lolos	Lolos	1
962	2	Laki laki	1	2021-01-11	SC	2	8	9	BBLC CB SMK SC ai fetal distress		0	1	1	6	96	128	96		0	Lolos	Lolos	1
963	2	Laki laki	1	2021-02-11	Spontan	1	8	9	BBLC CB SMK Spontan oligo		0	3	2	24	98	112	98		0	Lolos	Lolos	1
964	4	Perempuan	2	23/10/2021	Spontan	1	7	9	BBLC CB SMK Spontan		0	3	1	1	97		97		0	Lolos	Lolos	1
965	4	Perempuan	2	23/10/2021	Spontan	1	8	9	BBLC CB SMK Spontan		0	3	1	1	97		97		0	Lolos	Lolos	1
966	4	Perempuan	2	24/10/2021	SC	2	8	9	BBLC CB SMK SC ai stimulasi gagal, suspek ruptur uteri imenin, KPD		0	3	1	1	97		97		0	Lolos	Lolos	1
967	4	Laki laki	1	24/10/2021	Spontan	1	7	9	BBLC CB SMK Spontan		0	3	1	1	97		97		0	Lolos	Lolos	1
968	4	Laki laki	1	25/10/2021	Spontan	1	8	9	BBLC CB SMK Spontan		0	3	1	1	97		97		0	Lolos	Lolos	1
969	4	Laki laki	1	25/10/2021	Spontan	1	7	9	BBLC CB SMK Spontan		0	3	1	1	97		97		0	Lolos	Lolos	1
970	4	Laki laki	1	23/10/2021	Spontan	1	8	9	BBLC CB SMK Spontan		0	3	1	1	97		97		0	Lolos	Lolos	1
971	4	Laki laki	1	2021-01-10	Spontan	1	6	8	BBLC CB SMK Spontan		0	3	1	24	97		97		0	Tidak Lolos	Lolos	1
972	3	Laki laki	1	2021-01-11	Spontan	1	9	10	BBLC CB SMK Spontan	Ebstein anomaly	1	1	2	24	94	130	93	126	1	Tidak Lolos	Gagal	0
973	3	Laki laki	1	2021-02-11	SC	2	8	10	BBLC CB SMK SC ai re SC DKP		0	1	1	1	100	126	100		0	Lolos	Lolos	1
974	3	Laki laki	1	2021-02-11	SC	2	8	9	BBLC CB SMK SC ai Kala 2 tak maju asfiksia		0	1	1	2	97	112	97		0	Lolos	Lolos	1
975	3	Perempuan	2	2021-02-11	SC	2	9	10	BBLR KB SMK SC ai Gemeli		0	1	1	3	99	146	99		0	Lolos	Lolos	1
976	3	Perempuan	2	2021-02-11	SC	2	9	10	BBLR KB SMK SC ai Gemeli		0	1	1	3	99	147	99		0	Lolos	Lolos	1
977	3	Perempuan	2	2021-01-11	SC	2	8	9	BBLC CB SMK SC ai Gemeli		0	1	1	1	100	137	100		0	Lolos	Lolos	1
978	3	Perempuan	2	2021-01-11	SC	2	9	10	BBLC CB KMK SC ai Gemeli		0	1	1	1	97	115	97		0	Lolos	Lolos	1
979	3	Perempuan	2	2021-01-11	SC	2	9	10	BBLC CB SMK SC ai		0	1	1	4	100	143	100		0	Lolos	Lolos	1
980	3	Perempuan	2	2021-01-11	SC	2	9	10	BBLC CB SMK SC ai miopia tinggi		0	1	1	1	100	151	100		0	Lolos	Lolos	1
981	3	Perempuan	2	2021-01-11	SC	2	9	10	BBLC CB SMK SC ai presbo		0	1	1	3	99	140	99		0	Lolos	Lolos	1
982	3	Laki laki	1	2021-01-11	Spontan	1	9	10	BBLC CB SMK Spontan		0	1	1	2	100	124	100		0	Lolos	Lolos	1
983	3	Laki laki	1	2021-01-11	SC	2	9	10	BBLC CB SMKS C ai PAP PLR		0	1	1	3	100	132	100		0	Lolos	Lolos	1
984	3	Perempuan	2	2021-01-11	SC	2	9	10	BBLC CB SMK SC ai re SC		0	1	1	5	100	132	100		0	Lolos	Lolos	1
985	3	Laki laki	1	2021-01-11	SC	2	9	10	BBLC CB SMK SC ai fetal distress		0	1	1	1	97	148	97		0	Lolos	Lolos	1
986	3	Laki laki	1	2021-01-11	SC	2	9	10	BBLC CB SMK SC ai riw SC		0	1	1	2	100	148	100		0	Lolos	Lolos	1
987	3	Perempuan	2	2021-01-11	SC	2	9	10	BBLC CB SMK SC ai riw SC +IUD		0	1	1	2	99	121	99		0	Lolos	Lolos	1
988	3	Laki laki	1	2021-01-11	SC	2	7	10	BBLC CB SMK SC ai Kala 2 tak maju asfiksia		0	1	1	6	98	130	98		0	Lolos	Lolos	1
989	3	Perempuan	2	2021-01-11	SC	2	9	10	BBLC CB SMK SC ai presbo		0	1	1	1	98	150	98		0	Lolos	Lolos	1
990	3	Perempuan	2	2021-01-11	Spontan	1	8	9	BBLC CB SMK Spontan		0	1	1	3	100	125	100		0	Lolos	Lolos	1
991	3	Laki laki	1	2021-01-11	SC	2	8	10	BBLC CB SMK SC ai re SC		0	1	1	3	100	130	100		0	Lolos	Lolos	1
992	2	Laki laki	1	2021-02-11	SC	2	8	9	BBLR CB KMK SC ai PP totalis IUGR GH preeklampsia		0	1	2	24	97	127	97	125	0	Lolos	Lolos	1
993	2	Perempuan	2	2021-04-11	SC	2	8	9	BBLR CB SMK SC ai gemeli		0	1	1	2	100		100		0	Lolos	Lolos	1
994	2	Perempuan	2	2021-04-11	SC	2	8	9	BBLR CB KMK SC ai gemeli		0	1	1	2	95	124	95		0	Lolos	Lolos	1
995	2	Perempuan	2	2021-04-11	SC	2	8	9	BBLC CB SMK SC ai APS		0	1	1	9	98	138	98		0	Lolos	Lolos	1
996	2	Perempuan	2	2021-04-11	SC	2	8	9	BBLR CB KMK SC ai oligo plasenta previa		0	1	1	13	97	122	97		0	Lolos	Lolos	1
997	2	Laki laki	1	2021-03-11	SC	2	8	9	BBLC CB SMK SC ai GH induksi gagal		0	1	1	10	97	132	97		0	Lolos	Lolos	1
998	2	Perempuan	2	2021-03-11	SC	2	7	9	BBLC CB SMK SC ai DKP		0	1	1	11	97	131	97		0	Lolos	Lolos	1
999	2	Perempuan	2	2021-03-11	Spontan	1	8	9	BBLC CB SMK Spontan		0	1	1	14	98	148	98		0	Lolos	Lolos	1
1000	1	Laki laki	1	2021-02-10	Spontan	1	6	8	BBLC CB SMK Spontan		0	3	2	45	97	125	97		0	Lolos	Lolos	1
1001	1	Perempuan	2	2021-02-10	SC	2	8	9	BBLC CB SMK SC ai riw SC janin labiopalataschisis		0	3	2	70	99	124	99		0	Lolos	Lolos	1
1002	1	Laki laki	1	2021-04-11	SC	2	8	9	BBLB CB BMK SC ibu VES		0	3	1	16	98	144	98		0	Lolos	Lolos	1
1003	1	Laki laki	1	2021-04-11	SC	2	7	8	BBLC CB SMK SC ai presbo janin susp ventrikulomegali dan Hidrocele		0	3	1	20	98	128	98		0	Lolos	Lolos	1
1004	1	Perempuan	2	2021-02-10	SC	2	8	9	BBLC CB SMK SC ibu eklampsia		0	3	2	38	99	120	99		0	Lolos	Lolos	1
1005	4	Laki laki	1	29/10/2021	Spontan	1	7	9	BBLC CB SMK Spontan	Double outlet right ventricle, large subpulmonic VSD, Transposition of the great arteries, Mild to moderate PS, PFO	1	3	2	96	91		91		0	Tidak Lolos	Gagal	0
1006	3	Laki laki	1	2021-04-11	SC	2	9	10	BBLC CB SMK SC ai re SC		0	1	1	1	97	122	97		0	Lolos	Lolos	1
1007	3	Perempuan	2	2021-04-11	SC	2	9	10	BBLC CB SMK SC ai sups IUGR		0	1	1	1	100	127	100		0	Lolos	Lolos	1
1008	3	Perempuan	2	2021-04-11	Spontan	1	9	10	BB;R CB KMK Spontan		0	1	1	4	98	144	98		0	Lolos	Lolos	1
1009	3	Laki laki	1	28/10/2021	SC	2	9	10	BBLC CB SMK SC ai PLR		0	1	1	8	100	136	100		0	Lolos	Lolos	1
1010	3	Perempuan	2	2021-04-11	SC	2	9	10	BBLC CB SMK SC ai riw SC		0	1	1	3	97	154	97		0	Lolos	Lolos	1
1011	3	Laki laki	1	2021-04-11	SC	2	3	5	BBLB KB BMK SC ai DM tipe II janin besar		0	1	1	14	100	134	100		0	Lolos	Lolos	1
1012	3	Laki laki	1	2021-04-11	SC	2	9	10	BBLB CB SMK SC ai janin besar		0	1	1	4	96	122	96		0	Lolos	Lolos	1
1013	3	Perempuan	2	2021-04-11	Spontan	1	9	10	BBLC CB SMK Spontan		0	1	1	2	98	139	98		0	Lolos	Lolos	1
1014	3	Laki laki	1	2021-02-11	SC	2	9	10	BBLC CB SMK SC ai Kala II tak maju		0	1	1	9	100	139	100		0	Lolos	Lolos	1
1015	3	Perempuan	2	2021-04-11	SC	2	9	10	BBLC CB SMK SC ai partus tak maju fetal comp		0	1	1	10	99	135	99		0	Lolos	Lolos	1
1016	3	Perempuan	2	2021-03-11	SC	2	9	10	BBLC CB SMK SC ai oligo		0	1	1	4	99	131	99		0	Lolos	Lolos	1
1017	3	Perempuan	2	2021-03-11	SC	2	9	10	BBLC CB SMK SC ai post date oligo		0	1	1	5	100	144	100		0	Lolos	Lolos	1
1018	3	Laki laki	1	2021-04-11	Spontan	1	9	10	BBLC CB SMK Spontan		0	1	1	4	100	136	100		0	Lolos	Lolos	1
1019	3	Perempuan	2	2021-04-11	Spontan	1	9	10	BBLC CB SMK Spontan		0	1	1	1	98	138	98		0	Lolos	Lolos	1
1020	3	Laki laki	1	2021-03-11	SC	2	9	10	BBLC CB SMK SC ai AP		0	1	1	3	99	117	99		0	Lolos	Lolos	1
1021	3	Laki laki	1	2021-03-11	SC	2	9	10	BBLR CB SMK ai Kpd riw SC		0	1	1	2	100	141	100		0	Lolos	Lolos	1
1022	2	Laki laki	1	2021-06-11	SC	2	7	8	BBLC CB SMK SC ai induksi gagal		0	1	1	10	99	120	99		0	Lolos	Lolos	1
1023	2	Laki laki	1	2021-06-11	SC	2	8	9	BBLR KB SMK SC ai PEB IGUR		0	1	1	7	96	114	96		0	Lolos	Lolos	1
1024	2	Perempuan	2	2021-06-11	Spontan	1	8	9	BBLR CB KMK Spontan		0	1	1	9	97	128	97		0	Lolos	Lolos	1
1025	2	Laki laki	1	2021-06-11	SC	2	8	9	BBLC CB SMK SC ai re SC		0	1	1	8	98	122	98		0	Lolos	Lolos	1
1026	2	Perempuan	2	2021-06-11	SC	2	7	8	BBLC CB SMK SC DKP	PFO	0	1	1	19	88	126	89		1	Tidak Lolos	Gagal	0
1027	2	Laki laki	1	2021-05-11	SC	2	7	9	BBLC CB SMK SC ai re SC		0	1	1	7	97	123	97		0	Lolos	Lolos	1
1028	2	Perempuan	2	2021-05-11	SC	2	8	9	BBLC CB SMK SC ai DKP		0	1	1	8	96	136	96		0	Lolos	Lolos	1
1029	2	Perempuan	2	2021-05-11	SC	2	8	9	BBLC CB SMK SC ai VBAC gagal		0	1	1	22	99	121	99		0	Lolos	Lolos	1
1030	2	Perempuan	2	2021-06-11	Spontan	1	7	9	BBLC CB SMK Spontan		0	1	1	13	99		99		0	Lolos	Lolos	1
1031	2	Laki laki	1	2021-06-11	Spontan	1	8	9	BBLC KB SMK Spontan ai inpartu I fase laten dan gestational hipertension		0	1	1	7	99		99		0	Lolos	Lolos	1
1032	2	Perempuan	2	2021-06-11	Spontan	1	8	9	BBLC CB SMK Spontan		0	1	1	16	99	123	99		0	Lolos	Lolos	1
1033	2	Laki laki	1	2021-05-11	SC	2	8	9	BBLC CB SMK SC ai re SC		0	1	1	6	97	128	97		0	Lolos	Lolos	1
1034	2	Perempuan	2	2021-06-11	Spontan	1	8	9	BBLC CB SMK Spontan		0	1	2	26	99	130	99		0	Lolos	Lolos	1
1035	2	Perempuan	2	2021-06-11	Spontan	1	8	9	BBLC CB SMK Spontan placenta klasifikasi gradeIII		0	1	2	24	98	128	98		0	Lolos	Lolos	1
1036	1	Perempuan	2	2021-06-11	SC	2	8	10	BBLC CB SMKS C ai re SC ibu DM gestational PEB Superimposed		0	3	1	7	97	115	97		0	Lolos	Lolos	1
1037	1	Perempuan	2	2021-06-11	SC	2	8	10	BBLC CB SMK SC ai gagal induksi Ibu Peb superimposed, ibu hipertiorid		0	3	1	21	98	104	98		0	Lolos	Lolos	1
1038	3	Laki laki	1	2021-05-11	SC	2	9	10	BBLC CB SMK SC ai re SC		0	1	1	12	100	125	100		0	Lolos	Lolos	1
1039	3	Perempuan	2	2021-05-11	SC	2	9	10	BBLC CB SMK SC ai DKP		0	1	1	1	100	142	100		0	Lolos	Lolos	1
1040	3	Laki laki	1	2021-05-11	SC	2	9	10	BBLR KB KMK SC ai gemeli KPD HDK		0	1	1	1	99	152	99		0	Lolos	Lolos	1
1041	3	Laki laki	1	2021-05-11	SC	2	9	10	BBLR KB KMK SC ai gemeli KPD HDK		0	1	1	12	97	141	97		0	Lolos	Lolos	1
1042	3	Perempuan	2	2021-05-11	SC	2	9	10	BBLR CB SMK SC ai KPD		0	1	1	2	100	130	100		0	Lolos	Lolos	1
1043	3	Laki laki	1	2021-04-11	SC	2	9	10	BBLC CB SMK SC ai letak obliq		0	1	1	10	100	141	100		0	Lolos	Lolos	1
1044	3	Perempuan	2	2021-04-11	SC	2	9	10	BBLC CB SMK SC ai PLR riw SC		0	1	1	2	100	128	100		0	Lolos	Lolos	1
1045	3	Laki laki	1	2021-05-11	SC	2	9	10	BBLC CB SMK SC ai DKP riw SC		0	1	1	1	96	131	96		0	Lolos	Lolos	1
1046	3	Perempuan	2	2021-05-11	Spontan	1	9	10	BBLC CB SMK Spontan		0	1	1	1	100	137	100		0	Lolos	Lolos	1
1047	3	Laki laki	1	2021-05-11	SC	2	9	10	BBLC CB SMK SC ai re SC		0	1	1	3	98	130	98		0	Lolos	Lolos	1
1048	3	Perempuan	2	2021-05-11	SC	2	9	10	BBLC CB SMK SC ai re SC		0	1	1	2	100	140	100		0	Lolos	Lolos	1
1049	3	Laki laki	1	2021-06-11	SC	2	8	9	BBLC CB SMK SC ai riw SC		0	1	1	4	98	130	98		0	Lolos	Lolos	1
1050	3	Perempuan	2	2021-06-11	SC	2	9	10	BBLC CB SMK SC ai DKP re SC		0	1	1	1	98	128	98	132	0	Lolos	Lolos	1
1051	3	Perempuan	2	2021-06-11	SC	2	9	10	BBLC CB SMK SC ai riw SC		0	1	1	1	100	138	99	151	0	Lolos	Lolos	1
1052	3	Laki laki	1	2021-06-11	SC	2	9	10	BBLC CB SMK SC ai PE		0	1	1	4	98	147	98	138	0	Lolos	Lolos	1
1053	3	Laki laki	1	2021-06-11	SC	2	8	9	BBLC CB SMK SC ai APS		0	1	1	2	100	132	100	124	0	Lolos	Lolos	1
1054	2	Laki laki	1	2021-08-11	Spontan	1	8	9	BBLR KB SMK Spontan		0	3	2	30	98	130	98		0	Lolos	Lolos	1
1055	2	Laki laki	1	2021-08-11	Spontan	1	8	9	BBLR CB KMK Spontan		0	1	1	6	95	110	95		0	Lolos	Lolos	1
1056	2	Perempuan	2	2021-08-11	SC	2	8	9	BBLC CB SMK SC ai PEB riw SC		0	1	1	8	97	119	97		0	Lolos	Lolos	1
1057	2	Laki laki	1	2021-08-11	SC	2	8	9	BBLC CB SMK SC ai fetal compromised		0	1	1	6	96	130	96		0	Lolos	Lolos	1
1058	2	Laki laki	1	2021-08-11	SC	2	8	9	BBLC CB SMK SC ai presbo riw SC		0	1	1	6	98	112	98		0	Lolos	Lolos	1
1059	2	Laki laki	1	2021-07-11	SC	2	8	9	BBLC CB SMK SC ai fetal distress		0	1	1	9	97	127	97		0	Lolos	Lolos	1
1060	2	Perempuan	2	2021-08-11	Spontan	1	8	9	BBLC CB SMK Spontan		0	3	2	36	99	130	99		0	Lolos	Lolos	1
1061	2	Laki laki	1	2021-07-11	SC	2	8	9	BBLC CB SMK SC ai induksi gagal		0	1	1	8	97	127	97		0	Lolos	Lolos	1
1062	2	Laki laki	1	2021-08-11	Spontan	1	8	9	BBLC CB SMK Spontan		0	3	2	22	99	105	99		0	Lolos	Lolos	1
1063	2	Laki laki	1	2021-08-11	SC	2	8	9	BBLC CB SMK SC ai fetal distress		0	1	1	7	98	128	98		0	Lolos	Lolos	1
1064	2	Laki laki	1	2021-08-11	Spontan	1	8	9	BBLC CB SMK Spontan		0	3	2	32	100	128	100		0	Lolos	Lolos	1
1065	1	Laki laki	1	2021-08-11	SC	2	8	9	BBLC CB SMK SC ai gagal Vakum		0	3	1	8	98	115	98		0	Lolos	Lolos	1
1066	4	Laki laki	1	2021-02-11	SC	2	8	9	BBLC CB SMK SC		0	3	2	24	98		99		1	Lolos	Lolos	1
1067	4	Laki laki	1	2021-02-11	Spontan	1	8	9	BBLC CB SMK Spontan		0	3	2	24	99		99		0	Lolos	Lolos	1
1068	4	Laki laki	1	2021-02-11	Spontan	1	8	9	BBLC CB SMK Spontan		0	3	2	24	98		98		0	Lolos	Lolos	1
1069	4	Laki laki	1	2021-02-11	Spontan	1	6	9	BBLC CB SMK Spontan		0	3	2	24	98		99		0	Lolos	Lolos	1
1070	4	Perempuan	2	30/10/2021	Spontan	1	8	9	BBLC CB SMK Spontan		0	3	1	1	97		97		0	Lolos	Lolos	1
1071	4	Perempuan	2	29/10/2021	Spontan	1	7	9	BBLR CB SMK Spontan		0	3	1	1	97		97		0	Lolos	Lolos	1
1072	4	Laki laki	1	31/10/2021	SC	2	8	9	BBLC CB SMK SC ai stimulasi		0	3	1	1	97		97		0	Lolos	Lolos	1
1073	4	Perempuan	2	31/10/2021	Spontan	1	7	9	BBLC CB SMK Spontan		0	3	1	1	97		97		0	Lolos	Lolos	1
1074	4	Laki laki	1	31/10/2021	SC	2	7	9	BBLC CB SMK SC ai re SC		0	3	1	1	97		97		0	Lolos	Lolos	1
1075	4	Laki laki	1	2021-01-11	SC	2	8	9	BBLC CB SMK SC ai riw asma pneumonia histeria		0	3	1	1	97		97		0	Lolos	Lolos	1
1076	4	Laki laki	1	2021-01-11	SC	2	8	9	BBLC CV SNJ SC ai re SC		0	3	1	1	97		97		0	Lolos	Lolos	1
1077	4	Laki laki	1	2021-01-11	Spontan	1	7	9	BBLC CB SMK Spontan		0	3	1	1	97		97		0	Lolos	Lolos	1
1078	4	Perempuan	2	2021-01-11	Spontan	1	7	9	BBLC CB SMK Spontan		0	3	1	1	97		97		0	Lolos	Lolos	1
1079	4	Laki laki	1	2021-01-11	Spontan	1	6	8	BBLC CB SMK Spontan		0	3	1	1	97		97		0	Lolos	Lolos	1
1080	4	Laki laki	1	2021-02-11	SC	2	7	9	BBLC CB SMK SC KPD partus tak maju		0	3	1	1	97		97		0	Lolos	Lolos	1
1081	3	Perempuan	2	2021-09-11	VE	3	7	9	BBLC CB SMK VE		0	1	1	4	99	127	99		0	Lolos	Lolos	1
1082	3	Laki laki	1	2021-09-11	Spontan	1	9	10	BBLC CB SMK Spontan		0	1	1	4	98	150	98		0	Lolos	Lolos	1
1083	3	Laki laki	1	2021-08-11	SC	2	9	10	BBLC CB SMK SC ai PE fetal compromised		0	1	1	3	99	140	99		0	Lolos	Lolos	1
1084	3	Perempuan	2	2021-08-11	SC	2	8	9	BBLC CB SMK SC ai fetal distress		0	1	1	10	100	127	100		0	Lolos	Lolos	1
1085	3	Perempuan	2	2021-09-11	SC	2	9	10	BBLC CB SMK SC ai malposisi		0	1	1	1	99	131	99		0	Lolos	Lolos	1
1086	3	Laki laki	1	25/10/2021	Spontan	1	8	9	BBLC CB SMK Spontan		0	1	1	3	100	135	100		0	Lolos	Lolos	1
1087	3	Laki laki	1	2021-09-11	SC	2	9	10	BBLC CB SMK SC ai lilitan tali pusat		0	1	1	1	98	126	98		0	Lolos	Lolos	1
1088	3	Perempuan	2	2021-07-11	SC	2	9	10	BBLR KB KMK SC ai PEB IUGR		0	1	2	26	100	130	100	128	0	Lolos	Lolos	1
1089	2	Laki laki	1	2021-10-11	SC	2	6	8	BBLR KB KMK SC ai KPD		0	1	2	24	96	119	96		0	Lolos	Lolos	1
1090	2	Laki laki	1	2021-10-11	SC	2	8	9	BBLR KB KMK SC ai KPD		0	1	2	24	97	121	97	121	0	Lolos	Lolos	1
1091	2	Perempuan	2	2021-11-11	Spontan	1	8	9	BBLR CB SMK Spontan		0	1	1	10	97	120	97		0	Lolos	Lolos	1
1092	2	Perempuan	2	2021-11-11	Spontan	1	8	9	BBLC CB SMK Spontan		0	1	1	16	100		100		0	Lolos	Lolos	1
1093	2	Laki laki	1	2021-10-11	SC	2	6	8	BBLC CB SMK SC ai kala II tak maju		0	3	2	26	97	119	97		0	Lolos	Lolos	1
1094	2	Perempuan	2	2021-11-11	SC	2	8	9	BBLC CB SMK SC ai gagal induksi		0	1	1	10	97	130	97		0	Lolos	Lolos	1
1095	2	Laki laki	1	2021-10-11	SC	2	8	9	BBLC CB SMK SC ai letak obliq KPD DKP		0	1	1	4	97	131	97		0	Lolos	Lolos	1
1096	2	Perempuan	2	2021-11-11	Spontan	1	8	9	BBLC CB SMK SC ai KPD		0	3	1	18	100		100		0	Lolos	Lolos	1
1097	2	Laki laki	1	2021-11-11	Spontan	1	8	9	BBLC CB SMK Spontan		0	1	1	17	95		96		1	Lolos	Lolos	1
1098	2	Perempuan	2	2021-11-11	SC	2	8	9	BBLC CB SMK SC ai presentasi bokong		0	1	1	11	97	128	97		0	Lolos	Lolos	1
1099	2	Laki laki	1	2021-11-11	Spontan	1	7	9	BBLC CB SMK Spontan		0	1	1	16	97	130	97		0	Lolos	Lolos	1
1100	1	Laki laki	1	2021-11-11	SC	2	7	8	BBLC CB SMK SC resp distress ec hipotermi dd hipoglikemia dd TTN		0	3	2	40	98	119	98		0	Lolos	Lolos	1
1101	1	Perempuan	2	2021-11-11	Spontan	1	7	9	BBLR CB SMK Spontan ibu NYHA II MR Severe		0	3	1	20	98	102	98		0	Lolos	Lolos	1
1102	1	Laki laki	1	2021-11-11	Spontan	1	8	9	BBLC CB SMK Spontan hipertiroid on theraphy		0	3	2	28	96	115	96		0	Lolos	Lolos	1
1103	1	Perempuan	2	2021-11-11	Spontan	1	8	9	BBLR CB KMK Spontan hipertensi kronis		0	3	2	26	97	120	97		0	Lolos	Lolos	1
1104	1	Laki laki	1	2021-10-11	SC	2	8	9	BBLC CB SMK SC ai gagal vakum		0	3	2	52	98	131	98		0	Lolos	Lolos	1
1105	1	Laki laki	1	2021-11-11	SC	2	8	9	BBLC CB SMK SC ai oligo riw SC riw laparotomi		0	3	1	15	99	120	99		0	Lolos	Lolos	1
1106	3	Laki laki	1	2021-10-11	SC	2	9	10	BBLC CB SMK SC ai riw SC		0	1	1	5	100	146	100		0	Lolos	Lolos	1
1107	3	Perempuan	2	2021-11-11	SC	2	9	10	BBLC CB SMK SC ai presbo		0	1	1	1	100	147	100		0	Lolos	Lolos	1
1108	3	Perempuan	2	2021-11-11	SC	2	9	10	BBLR KB KMK SC ai presbo PPROM gemeli		0	1	1	2	100	129	100		0	Lolos	Lolos	1
1109	3	Perempuan	2	2021-11-11	SC	2	9	10	BBLR KB KMK SC ai presbo PPROM gemeli		0	1	1	2	99	124	99		0	Lolos	Lolos	1
1110	3	Perempuan	2	2021-11-11	Spontan	1	9	10	BBLC CB SMK Spontan		0	1	1	1	98	112	98		0	Lolos	Lolos	1
1111	3	Laki laki	1	2021-10-11	SC	2	7	9	BBLC CB SMK SC ai re SC SBR tipis		0	1	1	3	98	138	98		0	Lolos	Lolos	1
1112	3	Perempuan	2	2021-10-11	Spontan	1	9	10	BBLC CB SMK Spontan		0	1	1	18	99	128	99		0	Lolos	Lolos	1
1113	3	Laki laki	1	2021-10-11	Spontan	1	9	10	BBLC CB SMK Spontan		0	1	1	1	100	125	100		0	Lolos	Lolos	1
1114	3	Perempuan	2	2021-10-11	Spontan	1	9	10	BBLC CB SMK Spontan		0	1	1	3	99	117	99		0	Lolos	Lolos	1
1115	3	Perempuan	2	2021-10-11	SC	2	9	10	BBLC CB SMK SC ai susp janin besar		0	1	1	4	97	139	97		0	Lolos	Lolos	1
1116	3	Laki laki	1	2021-10-11	SC	2	9	10	BBLC CB SMK SC ai re SC+ MOW		0	1	1	3	98	144	98		0	Lolos	Lolos	1
1117	3	Laki laki	1	2021-10-11	SC	2	9	10	BBLC CB SMK SC ai DKP re SC		0	1	1	2	100	139	100		0	Lolos	Lolos	1
1118	3	Laki laki	1	2021-10-11	Spontan	1	9	10	BBLC CB SMK Spontan		0	1	1	1	100	130	100		0	Lolos	Lolos	1
1119	3	Laki laki	1	2021-11-10	VE	3	7	9	BBLC CB SMK VE	Trikuspid atresia, inlet VSD, moderate secundum ASD, small RV, no TGA, mild infundibular PS, mild LPA stenosis, ductus arteriosus still open	1	1	2	26	89	121	89		0	Tidak Lolos	Gagal	0
1120	3	Laki laki	1	2021-11-11	SC	2	9	10	BBLC CB SMK SC ai riw SC+ pasang IUD		0	1	1	2	100	124	100		0	Lolos	Lolos	1
1121	3	Perempuan	2	2021-11-11	SC	2	9	10	BBLC CB SMK SC ai presbo		0	1	1	5	100	141	100		0	Lolos	Lolos	1
1122	3	Laki laki	1	2021-09-11	Spontan	1	8	10	BBLC CB SMK Spontan		0	1	1	8	99	132	99		0	Lolos	Lolos	1
1123	3	Laki laki	1	13/11/2021	Spontan	1	7	9	BBLC CB SMK Spontan		0	1	2	26	97	120	97		0	Lolos	Lolos	1
1124	3	Perempuan	2	2021-11-11	SC	2	9	10	BBLR CB SMK SC ai		0	1	1	1	100	124	100		0	Lolos	Lolos	1
1125	3	Laki laki	1	2021-11-11	SC	2	9	10	BBLC CB SMK SC ai riw SC		0	1	1	6	100	113	100		0	Lolos	Lolos	1
1126	3	Laki laki	1	2021-12-11	Spontan	1	9	10	BBLC CB SMK Spontan		0	1	1	1	100	138	100		0	Lolos	Lolos	1
1127	3	Perempuan	2	2021-12-11	Spontan	1	9	10	BBLC CB SMK Spontan		0	1	1	4	98	126	98		0	Lolos	Lolos	1
1128	3	Laki laki	1	13/11/2021	Spontan	1	9	10	BBLC CB SMK Spontan		0	1	1	6	100	142	100		0	Lolos	Lolos	1
1129	3	Perempuan	2	2021-12-11	SC	2	9	10	BBLC CB SMK SC ai re SC		0	1	1	4	100	141	100		0	Lolos	Lolos	1
1130	3	Laki laki	1	13/11/2021	Spontan	1	9	10	BBLC CB SMK Spontan		0	1	1	1	99	120	99	131	0	Lolos	Lolos	1
1131	3	Laki laki	1	14/11/2021	Spontan	1	9	10	BBLR CB KMK Spontan		0	1	2	24	97	100	97		0	Lolos	Lolos	1
1132	3	Perempuan	2	13/11/2021	SC	2	9	10	BBLR KB KMK SC ai PE IUGR Fetal compromised		0	1	1	1	98	138	98		0	Lolos	Lolos	1
1133	3	Perempuan	2	2021-08-11	Spontan	1	9	10	BBLC CB SMK Spontan		0	1	1	3	100	133	100		0	Lolos	Lolos	1
1134	3	Perempuan	2	14/11/2021	Spontan	1	9	10	BBLC CB SMK Spontan		0	1	1	1	100	139	100	141	0	Lolos	Lolos	1
1135	3	Laki laki	1	13/11/2021	SC	2	9	10	BBLC CB SMK SC ai APS		0	1	1	1	97	131	100	126	0	Lolos	Lolos	1
1136	3	Laki laki	1	14/11/2021	SC	2	5	9	BBLC CB SMK SC ai letak lintang KPD		0	1	1	3	99	127	100	123	0	Lolos	Lolos	1
1137	3	Laki laki	1	14/11/2021	Spontan	1	9	10	BBLC CB SMK Spontan		0	1	1	4	100	120	100		0	Lolos	Lolos	1
1138	3	Laki laki	1	14/11/2021	Spontan	1	9	10	BBLC CB SMK Spontan		0	1	1	1	100	135	100		0	Lolos	Lolos	1
1139	3	Perempuan	2	13/11/2021	SC	2	9	10	BBLC CB SMK SC ai oligo postdate		0	1	1	2	97	126	99	144	2	Lolos	Lolos	1
1140	3	Laki laki	1	14/11/2021	SC	2	9	10	BBLC CB SMK SC Kala II tak maju		0	1	1	1	100	136	98	132	2	Lolos	Lolos	1
1141	3	Perempuan	2	14/11/2021	SC	2	9	10	BBLC CB SMK SC ai presbo riw SC		0	1	1	6	98	132	98	127	0	Lolos	Lolos	1
1142	3	Laki laki	1	14/11/2021	SC	2	9	10	BBLC CB SMK SC ai APS		0	1	1	4	99	144	99	135	0	Lolos	Lolos	1
1143	3	Perempuan	2	14/11/2021	SC	2	9	10	BBLC CB SMK SC ai DKP Susp janin besar HDK		0	1	1	2	100	133	100	132	0	Lolos	Lolos	1
1144	2	Laki laki	1	15/11/2021	Spontan	1	6	7	BBLC CB SMK Sponan		0	1	2	36	96	115	96		0	Lolos	Lolos	1
1145	2	Laki laki	1	14/11/2021	Spontan	1	8	9	BBLR CB KMK Spontan		0	1	2	28	96	122	96		0	Lolos	Lolos	1
1146	2	Laki laki	1	14/11/2021	Spontan	1	8	9	BBLC CB SMK Spontan GH		0	1	2	120	97	128	97		0	Lolos	Lolos	1
1147	2	Laki laki	1	15/11/2021	Spontan	1	6	6	BBLC KB BMK Spontan iibu DM polihidramion		0	1	2	24	98	141	98		0	Lolos	Lolos	1
1148	2	Laki laki	1	2021-10-11	SC	2	8	9	BBLC CB SMK SC KPD		0	1	2	26	97	123	97		0	Lolos	Lolos	1
1149	2	Laki laki	1	16/11/2021	Spontan	1	8	9	BBLR CB SMK Spontan dengan induksi ai lilitan tali pusat		0	1	1	2	95	118	95		0	Lolos	Lolos	1
1150	2	Perempuan	2	16/11/2021	SC	2	7	9	BBLR KB SMK SC ai PEB presbo		0	1	1	1	96	125	96		0	Lolos	Lolos	1
1151	2	Perempuan	2	16/11/2021	SC	2	8	9	BBLC CB SMK Spontan sups janin besar oligohidramion		0	1	1	15	97	130	97		0	Lolos	Lolos	1
1152	2	Perempuan	2	16/11/2021	SC	2	8	9	BBLC CB SMK SC ai letak lintang riw SC		0	1	1	12	97	113	97		0	Lolos	Lolos	1
1153	2	Laki laki	1	14/11/2021	SC	2	8	9	BBLC KB SMK SC ai re SC PEB		0	1	1	6	96	126	96		0	Lolos	Lolos	1
1154	2	Laki laki	1	14/11/2021	SC	2	8	9	BBLC CB SMK SC ai riw SC GH		0	1	1	6	96	131	96		0	Lolos	Lolos	1
1155	2	Perempuan	2	15/11/2021	SC	2	7	9	BBLC CB SMK SC aipresbo		0	1	1	4	97	121	97		0	Lolos	Lolos	1
1156	2	Laki laki	1	16/11/2021	Spontan	1	8	9	BBLC CB SMK Spontan plasenta letak rendah		0	1	2	24	96	108	96		0	Lolos	Lolos	1
1157	2	Laki laki	1	16/11/2021	Spontan	1	8	9	BBLC CB SMK Spontan		0	1	2	26	95		95		0	Lolos	Lolos	1
1158	2	Perempuan	2	16/11/2021	SC	2	7	9	BBLC LB SMK SC ai paruts tak maju pada prolonged pregnancy		0	1	1	9	97	132	97		0	Lolos	Lolos	1
1159	2	Laki laki	1	15/11/2021	SC	2	8	9	BBLC CB SMK SC ai DKP panggul sempit		0	1	1	6	97	121	97		0	Lolos	Lolos	1
1160	2	Perempuan	2	15/11/2021	Spontan	1	8	9	BBLC KB SMK Spontan		0	1	1	4	96	131	96		0	Lolos	Lolos	1
1161	2	Perempuan	2	16/11/2021	Spontan	1	8	9	BBLC CB SMK Spontan GH		0	1	1	18	98	120	98		0	Lolos	Lolos	1
1162	1	Perempuan	2	16/11/2021	Spontan	1	8	9	BBLC CB SMK Spontan		0	3	2	26	98	130	98		0	Lolos	Lolos	1
1163	1	Perempuan	2	15./11/2021	Spontan	1	7	8	BBLC CB SMK Spontan susp obstruksi intestinal proximal		0	3	2	24	98	120	99	123	1	Lolos	Lolos	1
1164	1	Perempuan	2	14/11/2021	SC	2	8	9	BBLC CB SMK SC ai gemeli MCDA		0	3	2	26	99	121	99	131	0	Lolos	Lolos	1
1165	4	Laki laki	1	2021-03-11	Spontan	1	8	9	BBLC CB SMK Spontan		0	3	1	1	95		95		0	Lolos	Lolos	1
1166	4	Perempuan	2	2021-04-11	Spontan	1	8	9	BBLC CB SMK Spontan		0	3	1	1	95		95		0	Lolos	Lolos	1
1167	4	Laki laki	1	2021-04-11	Spontan	1	7	9	BBLC CB SMK Spontan		0	3	1	1	95		95		0	Lolos	Lolos	1
1168	4	Perempuan	2	2021-04-11	SC	2	8	9	BBLC CB SMK SC ai ketubapn pecah hikau DKP kala I fase laten		0	3	1	1	95		95		0	Lolos	Lolos	1
1169	4	Perempuan	2	2021-04-11	SC	2	7	9	BBLC CB SMK SC ai KPD kala II tak maju		0	3	1	1	95		95		0	Lolos	Lolos	1
1170	4	Perempuan	2	2021-05-11	SC	2	7	9	BBLC CB SMK SC ai re SC		0	3	1	1	95		95		0	Lolos	Lolos	1
1171	4	Laki laki	1	2021-07-11	Spontan	1	8	9	BBLC CB SMK Spontan		0	3	1	1	95		95		0	Lolos	Lolos	1
1172	4	Perempuan	2	2021-06-11	Spontan	1	9	10	BBLC CB SMK Spontan		0	3	1	1	95		95		0	Lolos	Lolos	1
1173	4	Perempuan	2	2021-07-11	Spontan	1	7	9	BBLC CB SMK Spontan		0	3	1	1	95		95		0	Lolos	Lolos	1
1174	4	Perempuan	2	2021-07-11	VE	3	6	9	BBLC CB SMK VE		0	3	1	1	95		95		0	Lolos	Lolos	1
1175	4	Perempuan	2	2021-09-11	SC	2	5	9	BBLC CB SMK SC ai re SC		0	3	1	1	95		95		0	Lolos	Lolos	1
1176	4	Laki laki	1	2021-09-11	SC	2	7	9	BBLC CB SMK SC ai KPD		0	3	1	1	95		95		0	Lolos	Lolos	1
1177	4	Laki laki	1	2021-09-11	Spontan	1	6	8	BBLC CB SMK Spontan		0	3	1	1	95		95		0	Lolos	Lolos	1
1178	4	Laki laki	1	2021-09-11	Spontan	1	8	9	BBLC CB SMK Spontan		0	3	1	1	95		95		0	Lolos	Lolos	1
1179	4	Perempuan	2	2021-10-11	SC	2	8	9	BBLC CB SMK SC ai DKP		0	3	1	1	95		95		0	Lolos	Lolos	1
1180	4	Perempuan	2	2021-10-11	SC	2	8	9	BBLC CB SMK SC ai SC		0	3	1	1	95		95		0	Lolos	Lolos	1
1181	4	Laki laki	1	2021-10-11	Spontan	1	8	9	BBLC CB SMKS pontan		0	3	1	1	95		95		0	Lolos	Lolos	1
1182	4	Perempuan	2	2021-10-11	SC	2	8	9	BBLC CB SMK SC ai re SC		0	3	1	1	95		95		0	Lolos	Lolos	1
1183	4	Perempuan	2	2021-11-11	SC	2	9	10	BBLC CB SMK SC ai re SC		0	3	1	1	95		95		0	Lolos	Lolos	1
1184	4	Laki laki	1	2021-11-11	SC	2	9	10	BBLC CB SMK SC ai KPD stimulasi gagal		0	3	1	1	95		95		0	Lolos	Lolos	1
1185	4	Perempuan	2	2021-11-11	Spontan	1	7	9	BBLC CB SMK Spontan		0	3	1	1	95		95		0	Lolos	Lolos	1
1186	4	Laki laki	1	2021-12-11	SC	2	8	9	BBLC CB SMK SC ai KPD		0	3	1	1	95		95		0	Lolos	Lolos	1
1187	4	Perempuan	2	2021-11-11	Spontan	1	7	9	BBLC CB SMK Spontan		0	3	1	1	95		95		0	Lolos	Lolos	1
1188	3	Perempuan	2	16/11/2021	Spontan	1	8	9	BBLC CB SMK Spontan		0	1	1	1	99	141	99		0	Lolos	Lolos	1
1189	3	Laki laki	1	16/11/2021	SC	2	8	9	BBLC CB SMK SC ai PLR re SC		0	1	1	1	98	131	98		0	Lolos	Lolos	1
1190	3	Laki laki	1	17/11/2021	Spontan	1	9	10	BBLC CB SMK Spontan cephal hematoma		0	1	1	3	100	134	100		0	Lolos	Lolos	1
1191	3	Perempuan	2	17/11/2021	SC	2	9	10	BBLCC CB SMK SC ai DKP		0	1	1	4	100	127	100		0	Lolos	Lolos	1
1192	3	Perempuan	2	2021-08-11	SC	2	9	10	BBLC CB SMK SC ai KPD oligo		0	1	1	1	98	134	98		0	Lolos	Lolos	1
1193	3	Perempuan	2	16/11/2021	SC	2	9	10	BBLC CB SMK SC ai lilitan tali pusat		0	1	1	1	100	149	100		0	Lolos	Lolos	1
1194	3	Laki laki	1	16/11/2021	SC	2	8	9	BBLC CB SMK SC ai PEB Oligo		0	1	1	1	98	140	98		0	Lolos	Lolos	1
1195	3	Laki laki	1	16/11/2021	VE	3	7	9	BBLC KB SMK VE		0	1	2	24	100	131	100		0	Lolos	Lolos	1
1196	3	Perempuan	2	16/11/2021	SC	2	8	9	BBLC CB SMK SC ai		0	1	1	3	97	130	97		0	Lolos	Lolos	1
1197	3	Laki laki	1	16/11/2021	Spontan	1	8	9	BBLC CB SMK Spontan		0	1	1	2	98	142	98		0	Lolos	Lolos	1
1198	3	Perempuan	2	16/11/2021	Spontan	1	9	10	BBLC CB SMK Spontan		0	1	1	1	98	131	98		0	Lolos	Lolos	1
1199	3	Perempuan	2	16/11/2021	Spontan	1	8	9	BBLC CB SMK Spontan		0	1	1	1	99	141	99		0	Lolos	Lolos	1
1200	1	Perempuan	2	18/11/2021	SC	2	7	9	BBLC CB SMK SC ibu myoma uteri		0	3	2	25	99	123	99		0	Lolos	Lolos	1
1201	1	Laki laki	1	18/11/2021	SC	2	8	9	BBLC CB SMK SC ai riw SC		0	3	1	1	100	132	100		0	Lolos	Lolos	1
1202	1	Laki laki	1	18/11/2021	Spontan	1	7	9	BBLC CB SMK Spontan		0	3	2	36	97	112	97		0	Lolos	Lolos	1
1203	1	Perempuan	2	14/11/2021	SC	2	7	9	BBLR KB SMK SC ai gemeli MCDA		0	3	2	26	99	121	99	131	0	Lolos	Lolos	1
1204	1	Perempuan	2	18/11/2021	SC	2	7	9	BBLC CB SMK SC ai oligo, susp ventrikulomegali		0	3	2	33	97	109	97		0	Lolos	Lolos	1
1205	1	Laki laki	1	18/11/2021	Spontan	1	7	9	BBLC CB SMK Spontan janin isolated hidrocele		0	3	2	26	98	130	98		0	Lolos	Lolos	1
1206	2	Laki laki	1	19/11/2021	SC	2	7	9	BBLC CB SMK SC ai letak lentang placenta previa		0	1	2	24	96	121	96		0	Lolos	Lolos	1
1207	2	Perempuan	2	2021-12-11	SC	2	8	9	BBLC CB SMK SC ai induksi gagal		0	1	1	1	96	141	96		0	Lolos	Lolos	1
1208	2	Laki laki	1	18/11/2021	Spontan	1	6	8	BBLR CB SMK Spontan		0	1	1	10	97	136	97		0	Lolos	Lolos	1
1209	2	Laki laki	1	19/11/2021	Spontan	1	8	9	BBC CB SMK Spontan induksi PEB		0	1	1	18	98	130	98		0	Lolos	Lolos	1
1210	2	Laki laki	1	19/11/2021	Spontan	1	8	9	BBLC CB SMK Spontan inpartu kala II hemoroid		0	1	1	14	95	120	95		0	Lolos	Lolos	1
1211	2	Laki laki	1	19/11/2021	Spontan	1	8	9	BBLC CB SMK Spontan		0	1	2	30	99	112	99		0	Lolos	Lolos	1
1212	2	Perempuan	2	19/11/2021	Spontan	1	8	9	BBLC CB SMK Spontan		0	1	2	40	97	132	97		0	Lolos	Lolos	1
1213	2	Perempuan	2	19/11/2021	Spontan	1	8	9	BBLC CB SMK Spontan		0	1	1	9	98	111	98		0	Lolos	Lolos	1
1214	2	Perempuan	2	18/11/2021	SC	2	8	9	BBLC CB SMK SC ai letak lintang		0	1	1	11	98	129	98		0	Lolos	Lolos	1
1215	2	Laki laki	1	18/11/2021	SC	2	8	9	BBLC CB SMK SC ai APS		0	1	1	6	98	119	98		0	Lolos	Lolos	1
1216	2	Laki laki	1	18/11/2021	SC	2	8	9	BBLC CB SMK SC ai letak lintang riw SC		0	1	1	9	97	121	97		0	Lolos	Lolos	1
1217	2	Laki laki	1	18/11/2021	SC	2	8	9	BBLC CB SMK SC ai gagal induksi GH		0	1	1	8	97	134	97		0	Lolos	Lolos	1
1218	3	Laki laki	1	18/11/2021	SC	2	8	9	BBLC CB SMK SC ai miopia tinggi		0	1	1	3	100	150	100		0	Lolos	Lolos	1
1219	3	Perempuan	2	2021-11-11	SC	2	9	10	BBLC CB SMK SC ai riw SC		0	1	1	5	100	128	100		0	Lolos	Lolos	1
1220	3	Perempuan	2	18/11/2021	Spontan	1	9	10	BBLR KB SMK Spontan		0	1	1	4	100	142	100		0	Lolos	Lolos	1
1221	3	Perempuan	2	19/11/2021	SC	2	9	10	BBLC CB SMK SC ai post date oligo		0	1	1	5	98	128	98		0	Lolos	Lolos	1
1222	3	Perempuan	2	19/11/2021	Spontan	1	7	9	BBLC CB SMK Spontan		0	1	1	3	97	130	97		0	Lolos	Lolos	1
1223	3	Laki laki	1	19/11/2021	SC	2	9	10	BBLC CB SMK SC ai KPD re SC		0	1	1	5	99	135	99		0	Lolos	Lolos	1
1224	3	Perempuan	2	2021-10-11	SC	2	9	10	BBLC CB SMK SC ai re SC		0	1	1	2	100	158	100		0	Lolos	Lolos	1
1225	3	Perempuan	2	19/11/2021	Spontan	1	9	10	BBLC CB SMK Spontan		0	1	1	1	99	134	99		0	Lolos	Lolos	1
1226	3	Laki laki	1	2021-10-11	SC	2	9	10	BBLC CB SMK SC ai re SC		0	1	1	1	98	150	98		0	Lolos	Lolos	1
1227	3	Perempuan	2	18/11/2021	Spontan	1	8	9	BBLC CB SMK Spontan		0	1	1	7	100	151	100		0	Lolos	Lolos	1
1228	3	Laki laki	1	17/11/2021	SC	2	9	10	BBLC CB SMK SC ai sups DKP SC		0	1	1	15	100	126	100		0	Lolos	Lolos	1
1229	3	Perempuan	2	18/11/2012	Spontan	1	9	10	BBLC CB SMK Spontan		0	1	1	4	99	128	99		0	Lolos	Lolos	1
1230	3	Laki laki	1	18/11/2021	Spontan	1	9	10	BBLC CB SMK Spontan		0	1	1	2	100	131	100		0	Lolos	Lolos	1
1231	3	Laki laki	1	18/11/2021	Spontan	1	9	10	BBLC CB SMK Spontan		0	1	1	1	100	136	100		0	Lolos	Lolos	1
1232	3	Laki laki	1	17/11/2021	Spontan	1	8	9	BBLC CB SMK Spontan		0	1	1	7	100	110	100		0	Lolos	Lolos	1
1233	3	Perempuan	2	2021-11-11	SC	2	9	10	BBLC CB SMK SC ai re SC		0	1	1	4	100	128	100		0	Lolos	Lolos	1
1234	3	Perempuan	2	19/11/2021	SC	2	9	10	BBLC CB SMK SC ai PLR Gestational HT	Ebstein anomaly grade 1, ssmall secundum ASD, Ductus still open	1	1	2	24	88	150	88		0	Tidak Lolos	Gagal	0
1235	3	Laki laki	1	19/11/2021	Spontan	1	9	10	BBLC CB SMK Spontan		0	1	1	3	99	146	99		0	Lolos	Lolos	1
1236	3	Laki laki	1	19/11/2021	Spontan	1	9	10	BBLC CB SMK Spontan		0	1	1	3	98	136	98		0	Lolos	Lolos	1
1237	3	Perempuan	2	19/11/2021	SC	2	8	9	BBLC CB SMK SC ai APS		0	1	1	1	100	124	100		0	Lolos	Lolos	1
1238	3	Perempuan	2	18/11/2021	SC	2	9	10	BBLC CB SMK SC ai riw SC		0	1	1	8	100	150	100		0	Lolos	Lolos	1
1239	3	Laki laki	1	18/11/2021	SC	2	9	10	BBLC CB SMK SC ai riw SC		0	1	1	9	99	142	99		0	Lolos	Lolos	1
1240	3	Laki laki	1	18/11/2021	SC	2	9	10	BBLC CB SMK SC ai APS		0	1	1	2	100	121	100		0	Lolos	Lolos	1
1241	3	Perempuan	2	21/11/2021	SC	2	9	10	BBLC CB SMK SC ai KPD APS		0	1	1	5	100	149	100		0	Lolos	Lolos	1
1242	3	Laki laki	1	21/11/2021	SC	2	9	10	BBLC CB SMK SC ai fetal distress		0	1	1	4	100	134	100		0	Lolos	Lolos	1
1243	3	Laki laki	1	21/11/2021	Spontan	1	9	10	BBLR KB SMK Spontan		0	1	1	2	97	130	97		0	Lolos	Lolos	1
1244	3	Laki laki	1	22/11/2021	Spontan	1	9	10	BBLC CB SMK Spontan		0	1	1	3	98	130	98		0	Lolos	Lolos	1
1245	3	Laki laki	1	21/11/2021	SC	2	5	8	BBLC KB SMK SC ai PPROM DM riw SC 2x		0	1	2	24	97	130	97		0	Lolos	Lolos	1
1246	3	Perempuan	2	21/11/2021	Spontan	1	7	9	BBLR CB SMK Spontan		0	1	1	1	99	138	99		0	Lolos	Lolos	1
1247	3	Laki laki	1	20/11/2021	SC	2	9	10	BBLC CB SMK SC ai post date oligo		0	1	1	1	100	111	99	115	1	Lolos	Lolos	1
1248	3	Laki laki	1	20/11/2021	SC	2	9	10	BBLC CB SMK SC ai letak lintang		0	1	1	6	100	131	100	129	0	Lolos	Lolos	1
1249	3	Perempuan	2	21/11/2021	Spontan	1	9	10	BBLC CB SMK Spontan		0	1	1	2	98	130	98		0	Lolos	Lolos	1
1250	3	Perempuan	2	22/11/2021	Spontan	1	9	10	BBLC CB SMK Spontan		0	1	1	6	98	121	98		0	Lolos	Lolos	1
1251	3	Laki laki	1	21/11/2021	SC	2	9	10	BBLC CB SMK SC ai re SC		0	1	1	2	100	133	100		0	Lolos	Lolos	1
1252	3	Perempuan	2	21/11/2021	SC	2	9	10	BBLC CB SMK SC ai induksi gagal		0	1	1	1	100	142	100		0	Lolos	Lolos	1
1253	3	Laki laki	1	21/11/2021	SC	2	8	9	BBLR CB KMK SC ai IUGR plasenta previa totalis		0	1	1	1	98	132	98		0	Lolos	Lolos	1
1254	3	Perempuan	2	21/11/2021	SC	2	9	10	BBLC CB SMK SC ai PLR riw SC		0	1	1	1	98	141	98		0	Lolos	Lolos	1
1255	3	Perempuan	2	21/11/2021	SC	2	9	10	BBLC CB SMK SC ai riw SC+Sups DKP		0	1	1	1	100	137	100		0	Lolos	Lolos	1
1256	3	Perempuan	2	20/11/2021	SC	2	8	9	BBLC CB SMK SC ai re SC		0	1	1	1	100	148	100	161	0	Lolos	Lolos	1
1257	3	Perempuan	2	20/11/2021	SC	2	9	10	BBLC CB SMK SC ai PE riw SC 7		0	1	1	1	100	122	98	110	2	Lolos	Lolos	1
1258	3	Perempuan	2	20/11/2021	SC	2	9	10	BBLC CB SMK SC ai re SC		0	1	1	1	96	139	95	126	1	Lolos	Lolos	1
1259	3	Laki laki	1	20/11/2021	SC	2	9	10	BBLC CB SMK SC ai dkp		0	1	1	4	100	141	100		0	Lolos	Lolos	1
1260	3	Laki laki	1	21/11/2021	Spontan	1	9	10	BBLC CB SMK Spontan		0	1	1	1	100	151	100		0	Lolos	Lolos	1
1261	3	Laki laki	1	20/11/2021	Spontan	1	9	10	BBLC CB SMK Spontan		0	1	1	6	100	145	97	130	3	Lolos	Lolos	1
1262	1	Laki laki	1	21/11/2021	SC	2	9	10	BBLC CB SMK SC ai riw SC ibu uveitis anterior		0	3	2	24	98	135	98		0	Lolos	Lolos	1
1263	1	Perempuan	2	21/11/2021	SC	2	6	8	BBLC CB SMK SC ai DKP respiratory distress susp neonatal pneumonia		0	3	2	24	99	123	99	120	0	Lolos	Lolos	1
1264	2	Perempuan	2	23/11/2021	SC	2	8	9	BBLC CB SMK SC ai riw SC induksi gagal		0	1	1	5	96	130	95		0	Lolos	Lolos	1
1265	2	Laki laki	1	22/11/2021	SC	2	7	9	BBLC CB SMK SC presbo preeklampsia		0	1	1	16	97	131	97		0	Lolos	Lolos	1
1266	2	Laki laki	1	22/11/2021	SC	2	8	9	BBLC CB SMK SC ai DKP		0	1	2	25	97	113	97		0	Lolos	Lolos	1
1267	2	Perempuan	2	20/11/2021	Spontan	1	7	8	BBLC CB SMK Spontan		0	1	2	25	96	135	96		0	Lolos	Lolos	1
1268	2	Laki laki	1	21/11/2021	SC	2	8	9	BBLC CB SMK SC ai APS		0	1	2	26	98	130	98		0	Lolos	Lolos	1
1269	2	Laki laki	1	22/11/2021	Spontan	1	6	9	BBLR KB SMK Spontan		0	1	2	30	97	131	97		0	Lolos	Lolos	1
1270	2	Laki laki	1	23/11/2021	Spontan	1	8	9	bblc cb smk Spontan ai prolonged pregenancy fetal distress plasenta grade III		0	1	2	24	97	121	97		0	Lolos	Lolos	1
1271	2	Perempuan	2	23/11/2021	Spontan	1	8	9	BBLC CB SMK Spontan		0	1	1	13	97	130	97		0	Lolos	Lolos	1
1272	2	Laki laki	1	22/11/2021	Spontan	1	7	9	BBLC CB SMK Spontan		0	1	1	8	97	120	97		0	Lolos	Lolos	1
1273	2	Laki laki	1	23/11/2021	Spontan	1	8	9	BBLC CB SMK Spontan		0	1	1	2	96	131	96		0	Lolos	Lolos	1
1274	2	Laki laki	1	23/11/2021	SC	2	5	8	BBLC CB SMK SC Kala II tak maju		0	1	2	24	97	119	97		0	Lolos	Lolos	1
1275	2	Laki laki	1	23/11/2021	SC	2	8	10	BBLC CB SMK SC		0	1	1	8	97	136	97		0	Lolos	Lolos	1
1276	2	Perempuan	2	22/11/2021	Spontan	1	7	9	BBLC CB SMK Spontan GH		0	1	1	2	96	124	96		0	Lolos	Lolos	1
1277	4	Perempuan	2	2021-11-11	Spontan	1	9	10	BBLC CB SMK Spontan		0	3	1	1	96		96		0	Lolos	Lolos	1
1278	4	Laki laki	1	2021-12-11	Spontan	1	9	10	BBLC CB SMK Spontan		0	3	1	1	96		96		0	Lolos	Lolos	1
1279	4	Perempuan	2	2021-12-11	Spontan	1	8	9	BBLC CB SMK Spontan		0	3	1	1	96		96		0	Lolos	Lolos	1
1280	4	Laki laki	1	2021-12-11	SC	2	8	9	BBLC CB SMK SC IUGR Klasifikasi plasenta		0	3	1	1	96		96		0	Lolos	Lolos	1
1281	4	Perempuan	2	13/11/2021	SC	2	9	10	BBLC CB SMK SC ai re SC		0	3	1	1	96		96		0	Lolos	Lolos	1
1282	4	Laki laki	1	13/11/2021	SC	2	6	8	BBLC CB SMK SC ai FD		0	3	1	1	96		96		0	Lolos	Lolos	1
1283	4	Perempuan	2	13/11/2021	VE	3	8	9	BBLC CB SMK VE kala 2 tak maju		0	3	1	1	96		96		0	Lolos	Lolos	1
1284	4	Laki laki	1	13/11/2021	Spontan	1	8	9	BBLC CB SMK Spontan		0	3	1	1	96		96		0	Lolos	Lolos	1
1285	4	Laki laki	1	13/11/2021	Spontan	1	9	10	BBLC CB SMK Spontan		0	3	1	1	96		96		0	Lolos	Lolos	1
1286	4	Perempuan	2	14/11/2021	Spontan	1	6	8	BBLC CB SMK Spontan		0	3	1	1	96		96		0	Lolos	Lolos	1
1287	4	Perempuan	2	14/11/2021	SC	2	7	9	BBLC CB SMK SC ai kala II maju riw SC		0	3	1	1	96		96		0	Lolos	Lolos	1
1288	4	Perempuan	2	15/11/2021	SC	2	7	9	BBLC CB SMK SC ai DKP		0	3	1	1	96		96		0	Lolos	Lolos	1
1289	4	Perempuan	2	15/11/2021	SC	2	6	9	BBLC CB SMK SC ai fetal compromised		0	3	1	1	96		96		0	Lolos	Lolos	1
1290	4	Perempuan	2	16/11/2021	Spontan	1	7	9	BBLC CB SMK Spontan		0	3	1	1	96		96		0	Lolos	Lolos	1
1291	4	Perempuan	2	15/11/2021	Spontan	1	7	9	BBLC CB SMK Spontan		0	3	1	1	96		96		0	Lolos	Lolos	1
1292	4	Laki laki	1	16/11/2021	VE	3	4	8	BBLC CB SMK VE Kala 2 tak maju		0	3	1	1	96		96		0	Lolos	Lolos	1
1293	4	Perempuan	2	16/11/2021	SC	2	6	8	BBLC CB SMK SC ai kala II tak maju dan stimulasi gagal		0	3	1	1	96		96		0	Lolos	Lolos	1
1294	4	Laki laki	1	16/11/2021	SC	2	7	9	BBLC CB SMK SC ai re SC		0	3	1	1	96		96		0	Lolos	Lolos	1
1295	4	Laki laki	1	16/11/2021	Spontan	1	7	9	BBLC CB SMK Spontan		0	3	1	1	96		96		0	Lolos	Lolos	1
1296	4	Laki laki	1	17/11/2021	Spontan	1	8	9	BBLC CB SMK Spontan		0	3	1	1	96		96		0	Lolos	Lolos	1
1297	4	Laki laki	1	18/11/2021	Spontan	1	8	9	BBLC CB SMK Spontan		0	3	1	1	96		96		0	Lolos	Lolos	1
1298	4	Laki laki	1	18/11/2021	SC	2	7	9	BBLC CB SMK SC ai re SC		0	3	1	1	96		96		0	Lolos	Lolos	1
1299	4	Laki laki	1	19/11/2021	SC	2	7	9	BBLC CB SMK SC ai re SC		0	3	1	1	96		96		0	Lolos	Lolos	1
1300	4	Laki laki	1	19/11/2021	SC	2	9	10	BBLC CB SMK SC ai re SC		0	3	1	1	96		96		0	Lolos	Lolos	1
1301	4	Laki laki	1	19/11/2021	Spontan	1	7	9	BBLC CB SMK Spontan		0	3	1	1	96		96		0	Lolos	Lolos	1
1302	4	Laki laki	1	19/11/2021	SC	2	9	10	BBLC CB SMK SC ai miopiia		0	3	1	1	96		96		0	Lolos	Lolos	1
1303	4	Perempuan	2	19/11/2021	SC	2	9	10	BBLC CB SMK SC ai DKP		0	3	1	1	96		96		0	Lolos	Lolos	1
1304	4	Perempuan	2	18/11/2021	Spontan	1	7	9	BBLC CB SMK Spontan		0	3	1	1	96		96		0	Lolos	Lolos	1
1305	4	Perempuan	2	20/11/2021	Spontan	1	9	10	BBLC CB SMK Spontan		0	3	1	1	96		96		0	Lolos	Lolos	1
1306	4	Laki laki	1	20/11/2021	Spontan	1	9	10	BBLC CB SMK Spontan		0	3	1	1	96		96		0	Lolos	Lolos	1
1307	4	Laki laki	1	20/11/2021	SC	2	8	9	BBLC CB SMK SC ai gemeli		0	3	1	1	96		96		0	Lolos	Lolos	1
1308	4	Perempuan	2	20/11/2021	SC	2	8	9	BBLC CB SMK SC ai gemeli		0	3	1	1	96		96		0	Lolos	Lolos	1
1309	1	Laki laki	1	22/11/2021	Spontan	1	3	5	BBLC CB SMK Spontan asfiksia ringan		0	3	2	48	98	120	98		0	Lolos	Lolos	1
1310	1	Perempuan	2	25/11/2021	SC	2	8	9	BBLC CB SMK SC ai PPROM SC preeklampsia		0	3	1	13	99	154	99		0	Lolos	Lolos	1
1311	1	Laki laki	1	25/11/2021	SC	2	8	9	BBLC CB SMK SC ai ibu placenta previa		0	3	2	24	98	130	98		0	Lolos	Lolos	1
1312	1	Laki laki	1	25/11/2021	SC	2	8	9	BBLC CB SMK SC ai riw SC 2x anhidramion		0	3	2	24	99	123	99		0	Lolos	Lolos	1
1313	2	Laki laki	1	25/11/2021	SC	2	7	9	BBLC CB SMK SC ai gagal induksi lilitan tali pusat		0	1	1	4	98	122	98		0	Lolos	Lolos	1
1314	2	Laki laki	1	25/11/2021	SC	2	8	9	BBLR CB SMK SC GH presbo		0	1	1	6	97	126	97		0	Lolos	Lolos	1
1315	2	Perempuan	2	25/11/2021	SC	2	8	9	BBLC CB SMK SC ai re SC		0	1	1	5	97	138	97		0	Lolos	Lolos	1
1316	2	Laki laki	1	20/11/2021	Spontan	1	8	9	BBLC CB SMK Spontan		0	1	1	15	97	132	97		0	Lolos	Lolos	1
1317	2	Perempuan	2	24/11/2021	SC	2	8	9	BBLC KB SMK SC ai presbo KPD		0	1	1	10	98	119	98		0	Lolos	Lolos	1
1318	2	Laki laki	1	24/11/2021	Spontan	1	8	9	BBLC CB SMK Spontan		0	1	1	5	98		98		0	Lolos	Lolos	1
1319	2	Laki laki	1	24/11/2021	Spontan	1	8	9	BBLC LB SMK Spontan trombositopenia		0	1	1	2	96		96		0	Lolos	Lolos	1
1320	2	Perempuan	2	25/11/2021	Spontan	1	8	9	BBLC CB SMK Spontan		0	1	1	12	98	120	98		0	Lolos	Lolos	1
1321	2	Perempuan	2	25/11/2021	Spontan	1	8	9	BBLC CB SMK Spontan		0	1	1	8	98	131	98		0	Lolos	Lolos	1
1322	2	Laki laki	1	25/11/2021	Spontan	1	8	9	BBLC CB SMK Spontan		0	1	1	4	97	149	97		0	Lolos	Lolos	1
1323	2	Perempuan	2	23/11/2021	SC	2	8	9	BBLC CB SMK SC ai induksi gagal		0	1	1	6	95	120	95		0	Lolos	Lolos	1
1324	3	Perempuan	2	24/11/2021	SC	2	9	10	BBLR KB SMK SC ai re SC r		0	1	1	2	100	134	100		0	Lolos	Lolos	1
1325	3	Perempuan	2	24/11/2021	SC	2	9	10	BBLC CB SMK SC ai DKP re SC CTEV		0	1	1	3	99	146	99		0	Lolos	Lolos	1
1326	3	Perempuan	2	25/11/2021	Spontan	1	8	9	BBLC CB SMK Spontan		0	1	1	3	97	144	97		0	Lolos	Lolos	1
1327	3	Laki laki	1	22/11/2021	SC	2	9	10	BBLC CB SMK SC ai fetal distress		0	1	1	6	100	155	100		0	Lolos	Lolos	1
1328	3	Perempuan	2	23/11/2021	SC	2	9	10	BBLC CB SMK SC ai PE condiloma		0	1	1	4	100	124	100		0	Lolos	Lolos	1
1329	3	Laki laki	1	24/11/2021	SC	2	9	10	BBLC CB SMK SC ai re SC		0	1	1	3	100	138	100		0	Lolos	Lolos	1
1330	3	Laki laki	1	24/11/2021	Spontan	1	9	10	BBLC CB SMK Spontan		0	1	1	7	100	122	100		0	Lolos	Lolos	1
1331	3	Perempuan	2	24/11/2021	Spontan	1	9	10	BBLC CB SMK Spontan		0	1	1	3	97	151	97		0	Lolos	Lolos	1
1332	3	Perempuan	2	25/11/2021	VE	3	8	10	BBLC CB SMK VE kala 2 tak maju		0	1	1	3	100	137	100		0	Lolos	Lolos	1
1333	3	Laki laki	1	25/11/2021	Spontan	1	9	10	BBLC CB SMK Spontan		0	1	1	4	99	139	99		0	Lolos	Lolos	1
1334	3	Laki laki	1	25/11/2021	VE	3	9	10	BBLC CB SMK VE Kala 2 tak maju		0	1	1	1	99	156	99		0	Lolos	Lolos	1
1335	3	Perempuan	2	23/11/2021	SC	2	9	10	BBLC CB SMK SC ai polihdramion		0	1	1	12	98	137	98		0	Lolos	Lolos	1
1336	3	Laki laki	1	24/11/2021	SC	2	9	10	BBLC CB SMK SC ai riw SC 2x PLR		0	1	1	10	99	138	99		0	Lolos	Lolos	1
1337	3	Perempuan	2	25/11/2021	SC	2	9	10	BBLC CB SMK SC ai induksi gagal		0	1	1	3	97	148	97		0	Lolos	Lolos	1
1338	3	Perempuan	2	24/11/2021	SC	2	9	10	BBLR KB SMK SC ai gemeli		0	1	1	3	98	125	98		0	Lolos	Lolos	1
1339	3	Perempuan	2	24/11/2021	Spontan	1	2	5	BBLC CB SMK Spontan		0	1	1	5	100	118	100		0	Lolos	Lolos	1
1340	3	Perempuan	2	27/11/2021	sc	2	9	10	BBLC CB SMK SC ai APS		0	1	1	2	100	129	100	123	0	Lolos	Lolos	1
1341	3	Perempuan	2	27/11/2021	SC	2	9	10	BBLC CB SMK SC ai riw SC		0	1	1	1	99	121	98	141	0	Lolos	Lolos	1
1342	3	Laki laki	1	27/11/2021	Spontan	1	9	10	BBLC CB SMK Spontan		0	1	1	1	98	115	100	126	0	Lolos	Lolos	1
1343	3	Laki laki	1	27/11/2021	Spontan	1	9	10	BBLC CB SMK spontan		0	1	1	5	100	146	98	142	0	Lolos	Lolos	1
1344	3	Laki laki	1	26/11/2021	sc	2	9	10	BBLC CB SMK SC ai KPD		0	1	1	1	100	144	100		0	Lolos	Lolos	1
1345	3	Laki laki	1	26/11/2021	SC	2	9	10	BBLC CB SMK SC ai malposisi KOD		0	1	1	4	100	118	100		0	Lolos	Lolos	1
1346	3	Perempuan	2	25/11/2021	SC	2	9	10	BBLC CB SMK SC ai malpsosisi		0	1	1	4	100	120	100		0	Lolos	Lolos	1
1347	3	Perempuan	2	25/11/2021	SC	2	9	10	BBLC CB SMK SC ai peb		0	1	1	1	100	144	100		0	Lolos	Lolos	1
1348	3	Laki laki	1	26/11/2021	Spontan	1	9	10	BBLC CB SMK Spontan		0	1	1	1	100	152	100		0	Lolos	Lolos	1
1349	3	Perempuan	2	25/11/2021	SC	2	8	9	BBLC CB SMK SC ai presbo		0	1	1	7	96	147	97		1	Lolos	Lolos	1
1350	3	Perempuan	2	25/11/2021	SC	2	8	9	BBLC CB SMK SC ai PEB PLR re SC		0	1	1	8	100	146	100		0	Lolos	Lolos	1
1351	3	Laki laki	1	25/11/2021	SC	2	9	10	BBLR CB KMK SC ai KPD PLR		0	1	1	2	100	132	100		0	Lolos	Lolos	1
1352	3	Perempuan	2	26/11/2021	sc	2	9	10	BBLC CB SMK SC ai re SC		0	1	1	1	97	128	97		0	Lolos	Lolos	1
1353	3	Laki laki	1	26/11/202	SC	2	8	9	BBLR CB SMK SC ai PE		0	1	1	3	100	125	100		0	Lolos	Lolos	1
1354	3	Perempuan	2	26/11/2021	Spontan	1	7	8	BBLC CB SMK SC		0	1	1	10	95	140	95		0	Lolos	Lolos	1
1355	3	Laki laki	1	25/11/2021	SC	2	9	10	BBLC CB SMK SC ai post date DKP		0	1	1	2	100	131	100		0	Lolos	Lolos	1
1356	3	Perempuan	2	25/11/2021	SC	2	9	10	BBLC CB SMK SC		0	1	1	4	100	161	100		0	Lolos	Lolos	1
1357	3	Laki laki	1	26/11/2021	Spontan	1	9	10	BBLC CB SMK Spontan		0	1	1	2	98	138	98		0	Lolos	Lolos	1
1358	3	Perempuan	2	26/11/2021	Spontan	1	8	9	BBLC CB SMK Spontan		0	1	1	4	100	125	100		0	Lolos	Lolos	1
1359	2	Perempuan	2	27/11/2021	SC	2	8	9	BBLR CB SMK SC ai plasenta previa		0	1	1	20	96	126	96		0	Lolos	Lolos	1
1360	2	Laki laki	1	28/11/2021	SC	2	8	9	BBLR CB SMK SC ai DKP		0	1	1	2	96	120	96		0	Lolos	Lolos	1
1361	2	Perempuan	2	26/11/2021	Spontan	1	8	9	BBLC CB SMK Spontan		0	1	1	4	99	131	99		0	Lolos	Lolos	1
1362	2	Laki laki	1	28/11/2021	Spontan	1	8	9	BBLC CB SMK Spontan		0	1	1	3	99	141	99		0	Lolos	Lolos	1
1363	2	Perempuan	2	27/11/2021	SC	2	8	9	BBLC CB SMK SC ai DKP		0	1	1	6	97	127	97		0	Lolos	Lolos	1
1364	2	Perempuan	2	28/11/2021	Spontan	1	8	9	BBLC CB SMK Spontan		0	1	1	12	96	126	96		0	Lolos	Lolos	1
1365	2	Perempuan	2	27/112/021	Spontan	1	8	9	BBLC CB SMK Spontan		0	1	2	24	97	128	97		0	Lolos	Lolos	1
1366	2	Laki laki	1	27/11/2291	SC	2	8	8	BBLC CCB SMK SC bayi besar		0	1	1	7	97	136	97		0	Lolos	Lolos	1
1367	2	Laki laki	1	28/11/2021	Spontan	1	7	9	BBLC CB SMK Spontan		0	1	1	10	97	122	97		0	Lolos	Lolos	1
1368	2	Laki laki	1	27/11/2021	Spontan	1	6	7	BBLC CB SMK Spontan		0	1	1	9	97	131	97		0	Lolos	Lolos	1
1369	2	Perempuan	2	26/11/2021	SC	2	8	9	BBLC CB SMK SC riw SC		0	1	1	2	97	131	97		0	Lolos	Lolos	1
1370	2	Perempuan	2	26/11/2021	SC	2	8	9	BBLC CB SMK SC ai letak lintang riw SC		0	1	1	2	96	132	96		0	Lolos	Lolos	1
1371	2	Perempuan	2	27/11/2021	Spontan	1	7	9	BBLC CB SMK Spontan		0	1	1	5	97		97		0	Lolos	Lolos	1
1372	2	Laki laki	1	27/11/2021	Spontan	1	7	9	BBLC CB SMK Spontan		0	1	1	3	97		97		0	Lolos	Lolos	1
1373	2	Perempuan	2	27/11/2021	Spontan	1	8	9	BBLC CB SMK Spontan		0	1	1	4	97		97		0	Lolos	Lolos	1
1374	2	Laki laki	1	28/11/2021	SC	2	8	9	BBLC CB SMK SC ai induksi gagal		0	1	1	5	96	131	96		0	Lolos	Lolos	1
1375	2	Perempuan	2	27/11/2021	SC	2	8	9	BBLC CB SMK SC ai GH		0	1	1	5	96	131	96		0	Lolos	Lolos	1
1376	2	Laki laki	1	26/11/2021	SC	2	8	9	BBLC CB SMK SC ai oligo induksi gagal		0	1	1	3	96	134	96		0	Lolos	Lolos	1
1377	1	Perempuan	2	27/11/2021	Spontan	1	8	9	bblr kb smk Spontan ai PEB		0	3	1	45	97	128	97		0	Lolos	Lolos	1
1378	1	Laki laki	1	28/11/2021	SC	2	8	9	BBLC CB SMK SC ai re SC ttn nenonatal pneumonia		0	3	2	30	100	161	100		0	Lolos	Lolos	1
1379	1	Perempuan	2	28/11/2021	SC	2	8	9	BBLC CB SMK SC ai fetal compromised MAS neonatal pneumonia		0	1	2	28	98	109	98		0	Lolos	Lolos	1
1380	1	Perempuan	2	27/11/2021	SC	2	8	9	BBLC CB SMK SC ai PPROM SC preeklampsia		0	1	2	42	99	121	99		0	Lolos	Lolos	1
1381	3	Perempuan	2	27/11/2021	SC	2	9	10	BBLR CB KMK SC ai KPD Presbo		0	1	1	3	100	121	98	121	2	Lolos	Lolos	1
1382	3	Laki laki	1	27/11/2021	SC	2	8	9	BBLR CB KMK SC ai KPD riw SC		0	1	1	1	100	121	99	131	1	Lolos	Lolos	1
1383	3	Laki laki	1	27/11/2021	SC	2	9	10	BBLC CB SMK SC ai		0	1	1	3	99	128	100	140	1	Lolos	Lolos	1
1384	3	Laki laki	1	28/11/2021	SC	2	9	10	BBLC CB SMK SC ai induksi gagal		0	1	1	1	100	138	100	142	0	Lolos	Lolos	1
1385	3	Laki laki	1	29/11/2021	SC	2	9	10	BBLC CB SMK SC ai fetal compromised KPD		0	1	1	1	100	138	100		0	Lolos	Lolos	1
1386	3	Laki laki	1	27/11/2021	SC	2	9	10	BBLC KB SMK SC ai PP iminesns preeklampsia		0	1	1	1	98	140	98	133	0	Lolos	Lolos	1
1387	3	Laki laki	1	27/11/2021	SC	2	9	10	BBLC CB SMK SC ai PE		0	1	1	2	99	140	100	133	1	Lolos	Lolos	1
1388	3	Laki laki	1	28/11/2021	SC	2	9	10	BBLC CB SMK SC ai APS		0	1	1	1	99	125	100	115	1	Lolos	Lolos	1
1389	3	Perempuan	2	28/11/2021	SC	2	8	9	BBLC CB SMK SC ai PLR		0	1	1	1	100	133	99	139	1	Lolos	Lolos	1
1390	3	Laki laki	1	27/11/2021	VE	3	9	10	BBLC CB SMK VE		0	1	1	1	99	120	98	111	1	Lolos	Lolos	1
1391	3	Perempuan	2	27/11/2021	Spontan	1	9	10	BBLC CB SMK Spontan		0	1	1	2	100	130	100		0	Lolos	Lolos	1
1392	1	Laki laki	1	30/11/2021	SC	2	8	9	BBLC KB SMK SC ai placenta previa totalis plasenta akreta		0	1	1	5	100	130	100		0	Lolos	Lolos	1
1393	2	Laki laki	1	29/11/2021	SC	2	5	8	BBLC CB SMK SC ai kala II tak maju		0	1	2	24	97	116	97		0	Lolos	Lolos	1
1394	2	Laki laki	1	28/11/2021	Spontan	1	8	9	BBLC CB SMK Spontan		0	1	1	1	97	120	97		0	Lolos	Lolos	1
1395	2	Laki laki	1	29/11/2021	SC	2	8	9	BBLC CB SMK SC ai induksi gagal		0	1	1	12	96	129	96		0	Lolos	Lolos	1
1396	2	Laki laki	1	30/11/2021	Spontan	1	8	9	BBLC CB SMK Spontan		0	1	1	1	97	130	97		0	Lolos	Lolos	1
1397	2	Perempuan	2	30/11/2021	Spontan	1	8	9	BBLC CB SMK Spontan		0	1	1	3	98	131	96		0	Lolos	Lolos	1
1398	2	Perempuan	2	30/11/2021	SC	2	8	9	BBLC CB SMK SC ai letak lintang		0	1	1	7	98	142	98		0	Lolos	Lolos	1
1399	2	Perempuan	2	30/11/2021	Spontan	1	8	9	BBLC CB SMK Spontan		0	1	1	4	99	131	99		0	Lolos	Lolos	1
1400	2	Perempuan	2	30/11/2021	Spontan	1	8	9	BBLC CB SMK Spontan		0	1	1	2	98	120	98		0	Lolos	Lolos	1
1401	2	Perempuan	2	30/11/2021	SC	2	8	9	BBLC CB SMK SC ai APS		0	1	1	2	98	149	98		0	Lolos	Lolos	1
1402	2	Laki laki	1	30/11/2021	SC	2	8	9	BBLC CB SMK SC ai APS		0	1	1	7	97	126	97		0	Lolos	Lolos	1
1403	2	Perempuan	2	30/11/2021	SC	2	7	9	BBLC CB SMK SC ai DKP		0	1	1	6	97	127	97		0	Lolos	Lolos	1
1404	2	Perempuan	2	30/11/2021	SC	2	8	9	BBLC CB SMK SC ai DKP		0	1	1	6	97	132	97		0	Lolos	Lolos	1
1405	2	Perempuan	2	30/11/2021	Spontan	1	8	9	BBLC CB SMK Spontan		0	1	1	3	97	121	97		0	Lolos	Lolos	1
1406	2	Perempuan	2	29/11/2021	SC	2	8	9	BBLC CB SMK SC ai lilitan tali pusat		0	1	1	10	96	122	96		0	Lolos	Lolos	1
1407	2	Perempuan	2	29/11/2021	SC	2	8	9	BBLC CB SMK SC ai PLR		0	1	1	9	96	131	96		0	Lolos	Lolos	1
1408	2	Perempuan	2	29/11/2021	SC	2	8	9	BBLC CB SMK SC ai fetal distress		0	1	1	5	97	128	97		0	Lolos	Lolos	1
1409	4	Perempuan	2	20/11/2021	SC	2	8	9	BBLC CB SMK SC ai KPD gagal stimulasi		0	3	1	1	97		97		0	Lolos	Lolos	1
1410	4	Perempuan	2	21/11/2021	Spontan	1	7	9	BBLC CB SMK Spontan		0	3	1	1	97		97		0	Lolos	Lolos	1
1411	3	Laki laki	1	30/11/2021	Spontan	1	9	10	BBLB CB SMK spontan		0	1	1	1	97	127	97		0	Lolos	Lolos	1
1412	3	Laki laki	1	30/11/2021	Spontan	1	9	10	BBLR CB SMK Spontan		0	1	1	3	97	120	97		0	Lolos	Lolos	1
1413	3	Perempuan	2	30/11/2021	Spontan	1	5	7	BBLC CB SMK Spontan asfiksia		0	1	1	1	95	117	95		0	Lolos	Lolos	1
1414	3	Laki laki	1	30/11/2021	Spontan	1	9	10	BBLC CB SMK Spontan		0	1	1	1	99	140	99		0	Lolos	Lolos	1
1415	3	Laki laki	1	30/11/2021	SC	2	9	10	BBLC CB SMK SC ai Hipermiopi		0	1	1	1	98	128	98		0	Lolos	Lolos	1
1416	3	Perempuan	2	30/11/2021	SC	2	9	10	BBLC CB SMK SC ai KPD		0	1	1	6	100	127	100		0	Lolos	Lolos	1
1417	3	Laki laki	1	30/11/2021	Spontan	1	9	10	BBLC CB SMK Spontan		0	1	1	2	99	136	99		0	Lolos	Lolos	1
1418	3	Laki laki	1	30/11/2021	SC	2	8	10	BBLC CB SMK SC ai janin besar		0	1	1	4	97	141	98		0	Lolos	Lolos	1
1419	4	Perempuan	2	21/11/2021	Spontan	1	7	9	BBLC CB SMK Spontan		0	1	1	1	97		97		0	Lolos	Lolos	1
1420	4	Perempuan	2	21/11/2021	Spontan	1	7	9	BBLC CB SMK Spontan		0	1	1	1	97		97		0	Lolos	Lolos	1
1421	4	Perempuan	2	21/11/2012	SC	2	7	9	BBLC CB SMK SC ai malposisi		0	1	1	1	97		97		0	Lolos	Lolos	1
1422	4	Laki laki	1	21/11/2021	SC	2	9	10	BBLC CB SMK SC ai IUGR		0	1	1	1	97		97		0	Lolos	Lolos	1
1423	4	Laki laki	1	22/11/2021	SC	2	7	9	BBLC CB SMK SC ai monalk induksi dan KPD		0	1	1	1	97		97		0	Lolos	Lolos	1
1424	4	Laki laki	1	22/11/2021	Spontan	1	8	9	BBLC CB SMK Spontan		0	1	1	1	97		97		0	Lolos	Lolos	1
1425	4	Perempuan	2	22/11/2021	Spontan	1	8	9	BBLC CB SMK Spontan		0	1	1	1	97		97		0	Lolos	Lolos	1
1426	4	Laki laki	1	22/11/2021	SC	2	7	9	BBLC KB SMK SC ai KPD		0	1	1	1	97		97		0	Lolos	Lolos	1
1427	4	Laki laki	1	23/11/2021	Spontan	1	8	9	BBLC CB SMK Spontan		0	1	1	1	97		97		0	Lolos	Lolos	1
1428	4	Laki laki	1	23/11/2021	Spontan	1	7	9	BBLC CB SMK Spontan		0	1	1	1	97		97		0	Lolos	Lolos	1
1429	4	Laki laki	1	23/11/2021	SC	2	7	9	BBLC CB SMK SC ai FD		0	1	1	1	97		97		0	Lolos	Lolos	1
1430	4	Laki laki	1	23/11/2021	Spontan	1	8	9	BBLC CB SMK Spontan		0	1	1	1	97		97		0	Lolos	Lolos	1
1431	4	Perempuan	2	21/11/2021	SC	2	7	9	BBLC CB SMK SC Forcep		0	1	1	1	97		97		0	Lolos	Lolos	1
1432	4	Perempuan	2	24/11/2021	Spontan	1	9	10	BBLC CB SMK Spontan		0	1	1	1	97		97		0	Lolos	Lolos	1
1433	4	Perempuan	2	24/11/2021	Spontan	1	9	10	BBLC CB SMK Spontan		0	1	1	1	97		97		0	Lolos	Lolos	1
1434	4	Perempuan	2	23/11/2021	Spontan	1	9	10	BBLC CB SMK spontan		0	1	1	1	97		97		0	Lolos	Lolos	1
1435	4	Perempuan	2	25/11/2021	Spontan	1	7	9	BBLC CB SMK Spontan		0	1	1	1	97		97		0	Lolos	Lolos	1
1436	4	Laki laki	1	25/11/2021	SC	2	7	9	BBLC CB SMK SC ai letak obliq		0	1	1	1	97		97		0	Lolos	Lolos	1
1437	4	Laki laki	1	25/11/2021	SC	2	8	9	BBLC CB SMK SC ai KPD		0	1	1	1	97		97		0	Lolos	Lolos	1
1438	4	Laki laki	1	26/11/2021	SC	2	6	8	BBLC CB SMK SC ai KPD induksi gagal		0	1	1	1	97		97		0	Lolos	Lolos	1
1439	4	Perempuan	2	27/11/2021	Spontan	1	7	9	BBLC CB SMK Spontan		0	1	1	1	97		97		0	Lolos	Lolos	1
1440	4	Laki laki	1	27/11/2021	VE	3	5	6	BBLC CB SMK VE		0	1	1	1	97		97		0	Lolos	Lolos	1
1441	4	Laki laki	1	27/11/2021	Spontan	1	7	9	BBLC CB SMK Spontan		0	1	1	1	97		97		0	Lolos	Lolos	1
1442	4	Perempuan	2	28/11/2021	Spontan	1	7	9	BBLC CB SMK Spontan		0	1	1	1	97		97		0	Lolos	Lolos	1
1443	4	Laki laki	1	28/11/2021	SC	2	8	9	BBLC CB SMK SC ai KPD kala II tak maju		0	1	1	1	97		97		0	Lolos	Lolos	1
1444	4	Perempuan	2	28/11/2021	Spontan	1	8	9	BBLC CB SMK Spontan		0	1	1	1	97		97		0	Lolos	Lolos	1
1445	4	Perempuan	2	28/11/2021	SC	2	8	9	BBLC CB SMK SC ai gemeli asma PEB		0	1	1	1	97		97		0	Lolos	Lolos	1
1446	4	Laki laki	1	28/11/2021	SC	2	9	10	BBLC CB SMK SC ai gemeli asma PEB		0	1	1	1	97		97		0	Lolos	Lolos	1
1447	4	Laki laki	1	29/11/2012	SC	2	8	9	BBLC CB SMK SC ai stimulasi gagal		0	1	1	1	97		97		0	Lolos	Lolos	1
1448	4	Laki laki	1	29/11/2021	Spontan	1	9	10	BBLC CB SMK Spontan		0	1	1	1	97		97		0	Lolos	Lolos	1
1449	4	Laki laki	1	29/11/2021	SC	2	7	9	BBLC CB SMK SC ai Kala I tak maju		0	1	1	1	97		97		0	Lolos	Lolos	1
1450	4	Laki laki	1	30/11/2021	Spontan	1	8	9	BBLC CB SMK Spontan		0	1	1	1	97		97		0	Lolos	Lolos	1
1451	4	Perempuan	2	28/11/2021	Spontan	1	7	9	BBLC CB SMK Spontan		0	1	1	1	97		97		0	Lolos	Lolos	1
1452	4	Laki laki	1	30/11/2021	VE	3	9	10	BBLC CB SMK VE kala II tak maju		0	1	1	1	97		97		0	Lolos	Lolos	1
